# Supplementary material for: Fibromyalgia: epidemiology and risk factors, a population-based case-control study in Damascus, Syria
Source: BMC Rheumatol. 2022 Oct 31;6:62. doi: 10.1186/s41927-022-00294-8 (PMC9618353; doi:10.1186/s41927-022-00294-8)
Supplement: Supplementary file 1 — Additional file 1. Stage one database. Include the participants who met the inclusion criteria for stage one. [file 41927_2022_294_MOESM1_ESM.xlsx]

## Sheet: Form responses 1
Supplementary files legend: Supplementary file (1) First stage data
Age	Gender	Marital status	Current residence	employment status (student)	employment status( full time )	employment status ( part time )	employment status ( no work )	Financial status	What is your highest education level?	Do you have health insurance?	Have you felt any pain in any of these areas during the past week? [shoulder A0, right]	Have you felt any pain in any of these areas during the past week? [Right upper arm (humerus)]	Have you felt any pain in any of these areas during the past week [right lower arm (forearm)]?	Have you felt any pain in any of these areas during the past week? [Left shoulder girdle]	Have you felt any pain in any of these areas during the past week [the left upper arm (humerus)]?	Have you felt any pain in any of these areas during the past week? [Lower arm (left forearm)]	Have you felt any pain in any of these areas in the past week [hip (buttock, trochanter), right]	Have you felt any pain in any of these areas during the past week [upper leg (thigh), right]	Have you felt any pain in any of these areas in the past week? [Lower leg, left]	Have you felt any pain in any of these areas in the past week? [Lower leg, right]	Have you felt any pain in any of these areas during the past week [upper leg (thigh), left]	Have you felt any pain in any of these areas during the past week [hip (buttock, buttock), left	Have you felt any pain in any of these areas during the past week [upper leg (thigh), left]	Have you felt any pain in any of these areas during the past week? [Right jaw]	Have you felt any pain in any of these areas during the past week? [A0 left jaw]	Have you felt any pain in any of these areas during the past week [the neck]	Have you felt any pain in any of these areas during the past week? [Chest]	Have you felt any pain in any of these areas during the past week [abdomen]	Have you felt any pain in any of these areas during the past week? [Upper Back]	Have you felt any pain in any of these areas during the past week [lower back]	Do you have a disorder or disease that explains the previous pain?	fatigue	[Waking up unrefreshed (or feeling tired and restless even though you slept enough hours)]	[difficulty concentrating]	short-term memory loss]	[slow thinking process]	Abdominal pain	feeling sad and depresed	headacke	Currently diagnosed with major depressive disorder	Currently diagnosed with general anxiety disorder	Currently diagnosed with (Irritable bowel syndrome - IBS)]	Currently diagnosed with (Restless legs syndrome)]	Currently diagnosed with systemic lupus erythematous	Currently diagnosed with other immune syndromes	Currently diagnosed with (Rheumatoid arthritis)]
23	0	0	0	3				3	2	1	0	0	0	0	0	0	0	0	0	0	0	0	0	0	0	0	0	0	0	0	0	0	0	0	0	0	0	0	0	0	0	0	0	0	0	0
23	0	2	0	3				3	2	0	0	0	0	0	0	0	0	0	0	0	0	0	0	0	0	1	0	1	0	1	0	1	1	0	0	0	1	0	0	0	0	0	0	0	0	0
24	1	0	0	3				3	2	1	1	0	0	0	0	0	0	1	1	0	0	0	0	0	0	1	0	0	0	0	1	1	1	3	3	3	0	1	1	1	1	1	0	0	0	0
24	1	2	0	3				4	2	0	0	0	0	0	0	0	1	1	1	0	0	1	0	1	1	1	0	1	1	0	0	1	1	1	0	0	1	0	0	0	0	0	0	0	0	0
24	1	0	0	3		1		1	2	0	0	0	0	0	0	0	1	1	1	1	1	1	1	0	0	0	0	1	0	1	0	2	3	2	0	1	1	1	1	0	0	0	0	0	0	0
22	1	0	0	3			0	3	2	1	0	0	0	0	0	0	0	0	0	0	0	0	0	0	0	0	0	0	0	0	0	1	1	1	0	0	0	0	0	0	0	0	0	0	0	0
23	0	0	0	3				4	2	0	0	0	0	0	0	0	0	0	0	0	0	0	0	0	0	0	0	0	0	0	0	1	1	0	0	0	0	0	0	0	0	1	0	0	0	0
21	1	0	1	3			0	3	2	1	0	0	0	0	0	0	0	0	0	0	0	0	0	0	0	0	0	0	0	0	0	2	1	1	1	1	0	1	1	0	0	0	0	0	0	0
23	1	0	0	3				3	2	1	1	0	1	0	0	0	0	1	1	1	1	0	1	0	1	0	0	0	0	1	0	1	1	0	0	0	0	0	0	0	0	0	0	0	0	0
20	1	0	0	3				2	2	0	0	0	0	1	0	0	0	0	0	0	0	0	0	0	0	0	1	1	0	1	0	2	2	1	0	0	1	0	0	0	0	0	0	0	0	0
21	0	0	0	3				2	2	1	0	0	0	0	0	1	0	0	0	0	0	0	0	0	0	1	0	0	0	0	0	2	0	0	1	1	0	1	1	1	0	0	0	0	0	0
22	1	0	1	3				3	2	0	1	0	1	1	0	0	0	0	0	0	0	0	0	0	0	1	0	0	0	1	0	2	1	1	2	1	0	0	1	0	1	0	0	0	0	0
26	1	0	0		2			3	3	0	1	1	1	0	0	0	0	1	1	0	0	0	0	0	0	0	0	0	0	0	0	1	2	0	2	1	0	0	0	0	0	0	0	0	0	0
23	1	0	0	3				3	2	0	0	0	0	0	0	0	0	0	0	0	0	0	0	0	0	0	0	0	0	1	0	1	2	2	1	2	0	0	1	0	0	0	0	0	0	0
24	0	2	1	3				4	2	1	0	0	0	0	0	0	1	1	1	1	1	1	1	0	0	1	0	0	0	1	1	0	0	0	0	0	0	0	0	0	0	0	0	0	0	0
22	1	0	0	3				3	2	1	1	0	0	0	0	0	0	0	0	0	0	1	0	0	0	0	0	0	0	1	0	1	2	1	1	0	0	1	1	0	0	0	0	0	0	0
21	1	0	1	3				3	2	0	0	0	0	1	1	0	0	0	0	0	0	0	0	0	0	1	0	0	0	1	0	1	1	1	0	0	0	0	0	0	0	0	0	0	0	0
20	1	2	0	3				3	2	0	1	0	0	1	0	0	0	0	0	0	0	0	0	0	0	1	1	0	1	1	0	2	2	2	3	1	0	1	1	0	0	0	0	0	0	0
24	1	2	0	3				2	3	0	1	1	1	0	0	0	0	0	0	0	0	0	0	0	0	0	0	0	1	1	0	1	0	0	0	0	0	0	0	0	1	0	0	0	0	0
21	1	0	0	3				2	2	0	1	0	0	1	1	1	1	1	1	1	1	1	1	1	1	1	0	0	0	1	0	2	0	0	0	0	0	0	1	0	0	0	0	0	0	0
24	1	2	0	3				3	2	0	0	0	0	0	0	0	0	1	1	0	0	0	0	1	1	0	0	0	0	1	0	1	1	1	0	0	0	0	0	0	0	0	0	0	0	0
22	1	0	1	3				2	2	0	1	1	1	1	1	1	1	0	0	0	0	1	0	1	1	1	1	0	1	0	0	2	0	1	0	1	0	0	0	0	0	0	0	0	0	0
24	1	2	0	3		1		3	2	0	1	0	0	0	0	0	0	0	0	0	0	0	0	0	0	1	0	1	1	1	1	1	1	2	1	1	1	0	0	1	1	1	0	0	1	1
17	0	0	0	3				2	1	0	0	0	0	1	1	1	0	0	0	0	0	0	0	0	0	0	0	0	0	1	0	2	2	1	0	0	0	0	0	0	1	0	0	0	0	0
49	1	1	0				0	2	3	0	0	0	0	1	1	0	1	0	0	0	0	0	0	1	0	1	0	0	1	0	1	2	2	2	2	2	0	1	1	0	0	0	0	0	1	1
22	1	0	0	3				4	2	1	1	0	0	0	0	0	1	0	0	0	0	0	0	0	0	0	0	0	0	1	0	3	2	1	2	1	0	0	1	0	1	0	0	0	0	0
24	1	0	0	3				4	2	0	0	1	0	1	1	0	0	1	1	1	1	0	1	0	0	1	1	1	0	1	0	1	1	0	0	0	1	0	0	0	0	1	1	0	0	0
٥٥سنه	1	1	0			1		3	دراسات بعد جامعية (ماجسيتر، دكتوراه...)	0	0	0	0	0	0	0	0	0	0	0	0	0	0	0	0	1	0	0	0	1	0	2	2	1	1	1	0	0	0	0	0	0	0	0	0	1
22	0	0	0	3				1	2	0	0	0	0	0	0	0	1	1	1	0	0	0	0	0	0	1	0	0	0	1	0	1	3	3	1	0	0	0	0	0	0	0	0	0	0	0
26	1	0	0		2			2	دراسات بعد جامعية (ماجسيتر، دكتوراه...)	1	1	1	0	1	0	0	0	0	0	0	0	1	0	0	0	1	0	0	0	1	1	1	1	0	0	0	0	0	0	0	0	0	1	0	0	1
23	0	0	0	3				1	2	0	0	0	0	0	0	0	0	0	0	0	0	0	0	0	0	0	0	0	0	0	0	1	1	1	0	0	0	0	0	0	0	0	0	0	0	0
30	0	0	0				0	3	3	1	0	0	0	0	0	0	0	0	0	0	0	0	0	0	0	1	0	0	0	1	0	1	1	0	0	0	0	0	0	0	0	0	0	0	0	0
27	1	0	0		2			3	3	0	0	0	0	0	0	0	0	0	0	0	0	0	0	0	0	0	0	1	0	0	0	1	1	1	0	1	1	0	0	0	0	0	0	0	0	0
24	1	0	0		2			2	3	1	0	0	0	0	0	0	1	1	1	1	1	1	1	0	0	1	0	0	0	1	1	3	3	3	2	3	0	1	1	1	1	0	0	0	0	0
32	1	0	0	3	2			1	دراسات بعد جامعية (ماجسيتر، دكتوراه...)	1	1	0	0	1	1	0	0	0	0	0	0	0	0	1	1	1	1	1	0	1	0	1	3	3	3	3	1	1	1	0	0	0	0	0	0	0
27	1	0	0		2			2	3	0	0	0	0	1	0	0	0	0	0	0	0	0	0	0	1	0	0	1	0	1	0	1	1	1	0	0	1	1	1	0	1	1	0	0	0	0
20	1	0	0	3		1		2	2	0	0	0	0	0	0	0	1	1	1	0	0	0	0	0	1	1	0	0	1	0	0	1	1	1	0	0	0	0	0	0	0	0	0	0	0	0
55	1	1	0			1		3	دراسات بعد جامعية (ماجسيتر، دكتوراه...)	0	0	0	0	0	0	0	0	0	0	0	0	0	0	0	0	1	0	0	0	1	0	1	2	1	1	1	0	0	0	0	0	0	0	0	0	1
55	1	1	0			1		3	دراسات بعد جامعية (ماجسيتر، دكتوراه...)	0	0	0	0	0	0	0	0	0	0	0	0	0	0	0	0	1	0	0	0	1	0	1	2	1	1	1	0	0	0	0	0	0	0	0	0	1
23	1	0	0	3				3	3	0	1	0	1	0	0	0	0	0	0	1	1	0	1	1	0	1	1	0	0	1	0	1	0	2	1	1	0	1	1	0	1	0	0	0	0	1
21	0	0	0	3				1	2	0	0	0	0	0	0	0	1	0	0	0	0	1	0	0	0	1	0	0	1	1	0	1	2	1	2	0	0	1	0	1	0	0	0	0	0	0
40	1	1	0				0	4	3	0	0	0	0	0	0	0	0	0	0	0	0	0	0	0	0	0	1	0	0	0	1	0	2	0	0	0	0	1	1	0	1	0	0	0	0	0
22	1	0	0	3				1	2	0	1	1	0	1	1	1	0	1	1	0	0	1	0	0	0	0	0	1	1	0	0	3	3	3	3	3	1	1	1	0	0	1	0	0	0	0
25	1	2	0	3				3	3	0	1	1	0	1	1	0	1	0	0	0	0	0	0	0	0	1	0	0	0	0	0	0	0	0	0	0	0	0	0	0	0	0	0	0	0	0
25	0	0	0			1		2	2	0	0	0	1	0	0	0	0	0	0	0	0	0	0	0	0	0	0	0	0	0	0	1	0	0	0	0	0	0	1	0	1	1	0	0	0	0
37	1	1	1				0	2	1	0	1	0	0	0	0	0	1	1	1	0	0	0	0	0	0	1	1	0	1	1	0	1	1	2	1	1	0	1	1	0	0	0	0	0	0	0
26.5	1	2	0		2			2	3	0	1	1	1	1	1	1	1	1	1	1	1	1	1	1	1	1	1	1	1	1	1	2	1	1	0	0	1	0	0	0	0	0	1	0	0	0
24	1	1	0				0	2	1	1	0	0	0	0	0	0	0	0	0	0	0	0	0	0	0	0	0	0	0	0	0	0	1	0	0	0	0	0	0	0	0	0	0	0	0	0
20	1	0	1	3				3	2	0	1	0	1	0	1	0	1	1	1	1	1	1	1	0	0	1	0	1	1	1	0	2	2	3	2	2	1	1	1	1	1	0	0	0	0	0
26	0	0	0				0	1	3	0	0	0	0	0	0	1	0	0	0	0	0	0	0	0	0	0	0	1	1	0	0	0	1	1	0	0	1	1	1	0	0	0	0	0	0	0
22	0	0	0				0	2	3	0	0	0	0	0	0	0	0	0	0	0	0	0	0	0	0	0	1	1	0	1	0	1	1	3	0	0	1	1	1	0	0	0	0	0	0	0
23	1	2	1				0	2	3	0	1	0	0	1	0	0	0	0	0	0	0	0	0	0	0	1	0	0	0	0	0	1	1	0	0	0	0	1	1	0	0	0	0	0	0	0
20	1	0	0	3		1		3	2	0	0	0	0	0	0	0	1	0	0	0	0	0	0	0	0	0	0	0	0	1	0	1	2	1	0	0	0	1	1	0	0	0	0	0	0	0
23	1	0	0	3				3	2	0	0	0	0	0	0	0	0	0	0	0	0	0	0	0	0	1	0	0	1	1	0	1	0	2	0	1	0	0	0	0	0	0	0	0	0	0
29	0	0	0	3				3	2	1	0	0	0	0	0	0	0	0	0	0	0	0	0	0	0	0	0	0	0	0	0	2	0	0	0	0	0	1	1	0	0	0	0	0	0	0
23	0	0	0	3				2	2	0	0	1	0	0	1	0	0	0	0	0	0	0	0	0	0	1	0	0	0	1	0	1	1	1	0	0	0	0	0	0	0	0	0	0	0	0
25	1	0	0	3				3	3	1	0	0	1	1	0	0	0	0	0	0	0	1	0	1	0	1	0	0	1	0	0	2	2	2	1	1	0	1	1	0	1	1	1	0	0	1
20	0	0	0	3				2	2	0	0	0	0	0	0	0	0	0	0	0	0	0	0	0	0	0	0	0	0	0	0	0	0	1	2	0	0	1	1	0	0	0	0	0	0	0
19	0	0	0	3				3	2	0	1	0	0	0	0	0	0	0	0	0	0	0	0	0	0	1	1	0	0	1	0	1	1	1	0	0	0	1	1	0	0	0	0	0	0	0
23	0	2	1	3		1		2	2	0	0	0	0	1	0	0	0	0	0	0	0	0	0	0	0	0	0	0	0	0	0	0	1	0	0	0	0	0	0	0	0	0	0	0	0	0
39	1	1	0		2			2	0	0	1	1	0	0	0	0	0	0	0	0	0	0	0	0	0	1	0	0	1	1	0	1	0	1	1	0	0	1	1	0	0	0	0	0	0	0
24	1	2	1	3				3	2	0	0	0	1	0	0	1	0	1	1	1	1	0	1	0	0	0	0	0	0	0	0	1	2	2	2	2	0	1	1	0	0	0	0	0	0	0
23	1	0	0			1		2	3	0	0	0	0	0	0	0	0	0	0	0	0	0	0	0	0	1	0	0	0	1	0	1	2	0	2	0	0	1	0	0	0	0	0	0	0	0
22	1	0	0	3				4	2	0	0	0	0	1	0	0	0	0	0	0	0	0	0	0	1	1	0	0	1	1	1	2	2	2	1	2	0	0	0	0	0	1	0	0	0	0
23	1	0	0	3				2	2	0	1	0	1	0	0	0	1	1	1	1	1	1	1	0	0	1	0	1	1	1	1	2	1	1	3	0	1	1	1	1	1	1	0	0	0	0
36	1	0	1			1		2	3	0	1	0	1	1	0	0	0	0	0	1	1	1	1	0	0	1	0	1	1	1	1	3	3	2	1	0	1	1	1	0	0	1	1	0	0	1
28	1	1	0				0	2	دراسات بعد جامعية (ماجسيتر، دكتوراه...)	1	0	0	0	0	0	0	0	1	1	1	1	0	1	0	0	0	0	1	1	1	0	2	2	2	2	1	1	0	1	0	0	0	0	0	0	0
22	0	0	0	3				0	2	0	0	0	0	1	0	0	0	0	0	0	0	0	0	0	0	1	1	0	1	0	1	1	1	0	0	1	0	1	1	0	0	0	0	0	0	0
25	0	0	0	3				3	2	0	1	0	0	0	0	0	1	0	0	0	0	1	0	0	0	1	0	0	0	1	0	1	2	1	1	2	0	0	0	0	0	0	0	0	0	0
20	1	0	0	3				2	2	0	1	0	0	0	0	0	1	0	0	0	0	1	0	1	1	1	1	1	1	1	0	1	1	2	2	1	1	1	1	0	1	0	0	0	0	0
21	1	1	0			1		2	2	0	1	0	0	1	0	0	0	1	1	1	1	0	1	0	0	1	1	1	1	1	0	1	2	1	0	0	1	0	0	0	0	0	0	0	0	0
20	0	0	0	3				3	2	0	0	0	0	0	0	0	0	0	0	0	0	1	0	0	0	0	0	0	0	0	0	1	2	1	0	0	0	0	0	0	0	0	0	0	0	0
29	1	1	0	3	2			2	دراسات بعد جامعية (ماجسيتر، دكتوراه...)	0	1	0	0	1	0	0	1	0	0	0	0	0	0	0	0	1	0	0	0	0	0	1	0	2	2	0	0	1	1	0	0	0	0	0	0	0
21	0	2	0	3				3	2	1	0	0	0	0	0	0	0	0	0	0	0	0	0	0	0	0	0	0	0	0	0	0	0	0	0	0	0	0	0	0	0	0	0	0	0	0
23	1	0	1	3				2	2	0	0	1	1	0	0	0	1	0	0	0	0	0	0	0	0	0	0	1	0	0	0	1	1	0	0	1	1	0	0	0	0	1	0	0	0	0
25	1	0	0	3				4	2	0	0	0	0	0	0	0	0	0	0	0	0	0	0	0	0	1	1	0	0	1	0	1	0	1	1	1	0	0	0	0	0	0	0	0	0	0
30	1	1	0				0	3	1	0	0	0	0	0	0	0	0	0	0	0	0	0	0	0	1	0	0	0	0	0	0	0	0	0	0	0	0	0	0	0	0	0	0	0	0	0
33	1	1	0				0	3	3	0	1	0	0	0	0	0	0	0	0	0	0	0	0	0	1	1	0	1	0	0	1	1	0	3	3	3	1	1	1	1	1	1	0	0	0	0
21	1	0	0	3				3	2	0	1	1	0	0	1	0	1	0	0	0	0	0	0	0	0	1	1	0	0	1	0	1	2	2	3	1	0	0	0	0	0	1	0	0	0	0
20	0	0	0	3				1	2	0	1	1	0	0	0	0	0	0	0	0	0	1	0	1	0	1	1	1	1	1	0	1	1	1	1	1	1	1	1	0	0	0	0	0	0	0
38	1	1	0				0	3	دراسات بعد جامعية (ماجسيتر، دكتوراه...)	0	0	0	0	0	0	0	0	0	0	0	0	0	0	0	0	1	0	0	0	1	1	1	1	0	0	0	0	0	0	0	1	0	0	0	0	0
22	0	2	0		2			3	2	1	0	1	0	0	0	0	0	1	1	0	0	0	0	0	0	0	1	0	0	0	0	1	1	1	3	0	0	1	1	1	0	0	0	0	0	0
21	1	2	0	3				3	2	0	1	0	0	1	0	0	1	1	1	0	0	1	0	0	0	1	0	0	1	1	1	2	2	1	0	0	0	1	0	0	0	1	1	0	0	0
29	1	0	0			1		1	دراسات بعد جامعية (ماجسيتر، دكتوراه...)	0	0	0	0	0	0	0	0	1	1	0	0	0	0	0	0	0	0	0	0	1	0	1	1	1	1	1	0	0	0	0	0	0	0	0	0	0
21	1	0	0	3				2	2	1	0	0	0	0	1	1	0	0	0	0	0	0	0	0	0	1	0	1	1	1	0	0	2	1	2	1	1	1	1	0	0	0	0	0	0	0
23	1	0	0	3			0	2	2	0	1	1	1	1	1	1	1	1	1	1	1	1	1	0	0	1	0	0	0	1	0	1	1	1	0	0	0	1	1	0	0	1	0	0	0	0
22	1	0	0	3				2	2	0	1	0	0	1	0	0	1	1	1	1	1	1	1	0	0	1	0	0	1	1	0	2	2	1	0	0	0	0	0	0	0	1	0	0	0	0
24	1	1	0	3				4	2	0	1	0	0	1	0	0	0	0	0	0	0	0	0	0	0	1	0	0	1	1	0	1	3	1	0	0	0	0	0	0	0	0	0	0	0	0
23	0	0	0	3				3	2	0	0	0	0	0	0	0	0	0	0	0	0	0	0	0	0	0	0	0	0	0	0	0	1	2	1	0	0	0	1	0	0	0	0	0	0	0
20	1	0	1	3				2	2	0	0	0	0	0	0	1	0	0	0	1	1	1	1	0	0	0	0	1	0	1	0	2	2	2	0	1	1	1	1	1	1	1	0	0	0	0
23	1	0	0	3				4	2	0	0	0	0	0	0	0	0	0	0	0	0	0	0	0	0	1	0	1	0	0	0	1	1	2	1	0	1	1	1	0	0	0	0	0	0	0
24	0	0	0	3				3	2	0	0	0	0	0	0	0	0	0	0	0	0	0	0	0	0	1	1	0	1	1	0	1	2	2	1	1	0	0	0	0	0	1	0	0	0	0
21	1	0	0	3				2	2	0	0	0	0	1	0	0	0	0	0	0	0	0	0	0	0	1	1	0	1	1	0	1	2	1	2	0	0	1	0	0	0	0	0	0	0	0
39	1	0	0		2			3	1	1	0	0	0	0	0	0	1	0	0	0	0	0	0	0	0	0	0	0	0	1	0	2	1	0	0	0	0	0	0	0	0	0	0	0	0	0
27	0	0	1	3				2	2	0	1	1	1	1	1	1	0	0	0	0	0	0	0	0	0	0	0	0	0	0	0	1	3	3	1	2	0	1	1	0	0	0	0	0	0	0
22	0	0	0	3				2	2	0	1	0	0	1	0	0	0	1	1	1	1	0	1	0	0	1	0	0	1	0	0	1	0	1	0	0	0	0	0	0	0	0	0	0	0	0
23	0	0	0	3				2	2	0	0	0	0	0	0	0	0	1	1	1	1	0	1	1	1	1	0	0	0	1	0	0	1	0	0	0	0	0	0	1	0	0	0	0	0	0
22	1	0	0	3				2	2	0	0	0	1	0	0	0	0	0	0	0	0	0	0	0	0	1	1	0	0	0	0	1	1	0	0	0	0	1	1	0	0	0	0	0	0	0
21	0	0	0		2			2	2	0	1	0	0	0	0	0	0	0	0	0	0	0	0	1	0	1	0	0	0	1	0	0	0	0	0	0	0	0	0	0	0	0	0	0	0	0
20	1	0	0	3				3	2	1	0	0	0	0	0	0	0	1	1	0	0	0	0	0	0	1	0	1	0	1	1	1	1	0	0	0	1	0	0	0	0	0	0	0	0	0
21	1	2	1	3				2	2	0	1	1	0	0	1	0	0	0	0	0	0	0	0	0	0	1	0	0	1	0	0	2	1	1	1	0	0	1	1	0	0	0	0	0	0	0
22	1	0	0	3				1	2	0	0	0	0	0	0	0	0	0	0	0	0	0	0	0	0	0	1	0	0	0	0	1	2	2	0	1	0	0	0	0	0	0	0	0	1	0
22	1	2	0	3				2	2	0	0	1	0	0	0	0	0	0	0	0	0	0	0	0	0	1	1	0	0	1	1	1	1	2	1	0	0	1	1	0	0	0	0	0	0	0
24	0	0	1				0	1	3	0	1	1	0	1	1	0	0	0	0	0	0	0	0	0	0	1	0	0	1	0	1	2	3	1	0	0	0	1	0	0	0	0	0	0	0	0
22	1	0	0	3				4	2	0	1	0	0	1	0	0	0	0	0	0	0	0	0	0	0	0	0	0	0	1	0	1	2	1	2	0	0	1	0	0	0	0	0	0	0	0
22	1	0	0	3				2	2	0	0	0	0	0	0	0	0	0	0	0	0	0	0	0	0	0	0	1	0	1	0	0	1	1	0	0	1	1	1	0	0	0	0	0	0	0
22	0	0	0	3				0	2	0	0	0	0	0	0	0	0	0	0	0	0	0	0	0	0	0	0	0	0	0	0	1	0	1	0	1	0	1	1	0	0	0	0	0	0	0
22	1	0	0	3				2	2	0	0	0	0	0	1	1	1	1	1	1	1	1	1	1	1	0	0	0	0	1	0	1	0	3	3	2	0	1	1	0	0	0	0	0	0	0
22	0	0	1	3		1		0	2	0	0	0	0	0	0	0	0	0	0	1	1	0	1	0	0	1	0	0	0	1	0	1	1	1	0	0	0	0	0	0	0	0	0	0	0	0
22	1	2	0			1		2	2	0	1	0	0	1	0	0	0	0	0	0	0	0	0	0	0	1	1	0	0	1	1	1	1	1	0	1	0	1	1	0	0	0	0	0	0	0
21	1	0	0	3				3	2	0	1	1	0	0	0	0	0	0	0	0	0	0	0	0	0	0	0	0	1	1	1	2	0	0	0	0	0	0	1	0	0	0	0	0	0	0
22	1	0	1	3				1	2	0	0	0	0	1	0	0	0	0	0	0	0	0	0	0	0	0	0	0	0	0	0	0	1	1	1	0	0	0	0	0	0	0	0	0	0	0
20	0	0	0	3				2	2	0	0	0	0	0	0	0	1	1	1	0	0	0	0	1	1	1	1	0	0	0	0	1	0	3	3	1	0	1	1	0	0	0	0	0	0	1
51	1	1	0				0	2	3	1	0	0	0	0	0	0	1	1	1	1	1	1	1	0	0	0	0	0	0	1	0	1	1	1	1	1	0	0	0	0	0	0	1	0	0	1
21	0	0	0	3				2	2	0	0	0	0	0	0	0	0	0	0	0	0	0	0	0	0	0	0	0	0	1	0	2	2	2	0	0	0	0	0	0	0	1	0	0	1	0
20	1	0	1	3				2	2	0	0	0	0	0	0	0	0	0	0	0	0	0	0	1	0	1	0	0	0	0	0	2	1	1	2	1	0	1	0	1	0	0	0	0	0	0
23	1	0	0	3				3	2	0	0	0	0	0	0	0	0	1	1	0	0	0	0	0	0	1	0	1	0	0	0	1	2	2	1	1	1	1	1	1	0	1	0	0	0	0
23	0	0	0	3		1		2	2	0	0	0	0	0	0	0	1	0	0	0	0	0	0	0	0	0	0	0	0	1	0	1	1	0	0	0	0	0	0	0	0	1	0	0	0	0
23	1	0	0	3				4	2	1	0	0	0	0	0	0	0	0	0	0	0	0	0	0	0	0	0	0	0	0	0	1	1	1	1	1	0	1	0	0	0	0	0	0	0	0
24	1	0	0		2			2	3	1	0	0	1	0	0	1	1	0	0	0	0	1	0	0	0	1	0	1	1	1	0	1	1	1	1	0	1	1	1	0	0	0	0	0	0	0
20	1	0	0	3				2	2	0	1	1	1	0	0	0	0	0	0	0	0	0	0	0	0	1	0	0	1	0	0	1	1	0	0	2	0	1	1	0	0	0	0	0	0	0
21	0	0	0	3				3	2	0	0	0	0	0	0	1	1	1	1	0	0	0	0	0	0	1	0	0	0	1	0	1	2	3	3	2	0	1	1	0	0	0	0	0	0	0
22	0	2	0				0	1	2	0	0	0	0	0	0	0	0	0	0	0	0	0	0	0	0	1	1	0	1	1	0	1	1	1	0	0	0	1	0	0	0	0	0	0	0	0
22	0	0	1	3				2	2	0	1	0	0	0	0	0	0	1	1	1	1	0	1	0	0	1	1	1	1	1	0	2	2	1	1	1	1	1	0	0	0	1	0	0	0	1
26	1	0	0	3				4	3	0	0	0	0	0	0	0	1	0	0	0	0	1	0	0	0	1	0	0	0	1	0	2	1	2	2	1	0	0	0	0	0	0	0	0	0	0
22	0	0	0	3				2	2	0	1	0	0	0	0	0	0	0	0	1	1	1	1	0	0	0	0	0	0	1	0	0	1	0	0	0	0	0	0	0	0	0	0	0	0	0
22	1	0	0	3				2	2	0	0	0	0	0	0	0	0	0	0	0	0	0	0	0	0	0	0	0	0	0	0	1	1	1	0	0	0	0	0	0	0	0	0	0	0	0
23	1	0	0			1		3	3	0	0	0	0	0	0	0	0	0	0	0	0	0	0	0	0	1	0	0	1	1	0	1	0	1	0	0	0	0	0	0	0	0	0	0	0	0
22	0	0	0	3				3	2	0	0	0	1	0	0	0	0	0	0	0	0	0	0	0	0	0	0	0	0	0	0	0	0	0	0	0	0	0	0	0	1	0	0	0	0	0
23	1	0	1	3				2	2	0	0	0	0	0	0	0	1	1	1	0	0	0	0	0	0	1	0	0	0	1	0	1	1	1	0	0	0	0	0	0	0	0	0	0	0	0
22	1	0	0	3				2	2	1	0	0	0	1	1	0	0	0	0	1	1	1	1	1	1	1	1	1	0	1	0	2	2	2	2	3	1	1	0	0	0	1	0	0	0	0
22	1	0	0	3				2	2	0	0	0	1	1	0	1	0	0	0	0	0	1	0	1	0	1	0	0	0	1	0	1	2	2	0	1	0	1	1	0	0	0	0	0	0	0
24	1	0	1	3				2	3	0	1	0	0	0	0	0	0	0	0	0	0	0	0	0	0	1	0	0	0	1	0	1	1	0	0	0	0	0	0	0	0	0	0	0	0	0
21	0	0	0	3				3	2	0	0	0	0	0	0	0	1	0	0	0	0	0	0	0	0	0	0	0	0	0	0	1	1	1	1	1	0	0	0	0	0	0	0	0	0	0
37	0	1	0		2			2	3	1	1	0	0	0	0	0	0	0	0	0	0	0	0	0	0	1	0	1	1	1	0	1	3	2	2	2	1	1	1	0	0	0	0	0	0	0
24	1	0	0	3				2	3	0	1	1	1	0	0	0	0	0	0	0	0	0	0	1	1	1	1	1	1	1	0	3	2	3	3	3	1	1	1	1	0	1	0	0	1	0
23	1	0	1	3				2	2	0	1	1	1	1	1	1	0	1	1	1	1	0	1	0	0	1	0	0	0	1	0	1	1	1	2	0	0	0	0	0	0	0	0	0	0	0
21	0	0	0	3				4	2	1	1	0	0	1	0	0	1	0	0	0	0	1	0	1	1	1	0	0	0	1	0	1	3	3	0	2	0	1	1	0	0	0	0	0	0	0
23	1	0	0	3				2	2	0	0	0	0	0	0	0	1	0	0	0	0	1	0	0	0	1	1	1	1	1	1	1	2	1	0	0	1	1	1	1	0	1	0	0	0	0
28	1	0	0		2			3	3	1	0	0	0	1	0	0	0	0	0	1	1	0	1	0	0	0	0	0	0	0	0	1	0	0	0	0	0	0	0	0	0	0	0	0	0	0
59	1	1	0			1		2	3	0	1	1	1	1	1	1	0	0	0	0	0	0	0	0	0	1	0	0	1	1	1	2	2	0	0	0	0	0	0	0	0	0	0	0	0	1
24	0	2	0			1		2	دراسات بعد جامعية (ماجسيتر، دكتوراه...)	0	0	0	0	0	0	0	0	0	0	0	0	0	0	0	0	0	0	0	0	0	0	1	2	1	0	0	0	1	1	1	1	0	0	0	0	0
42	1	1	1				0	0	3	0	1	1	1	0	0	0	1	1	1	0	0	0	0	1	1	1	1	0	1	1	1	2	1	2	1	0	0	1	1	0	1	0	0	0	0	0
30	1	1	0	3				3	3	0	0	0	0	0	0	0	0	0	0	0	0	0	0	0	0	0	0	0	0	0	0	0	1	0	0	0	0	0	0	0	0	0	0	0	0	0
22	1	0	0	3				3	2	0	1	0	0	0	1	0	0	0	0	0	0	0	0	0	0	1	1	1	0	1	1	1	2	1	1	0	1	1	1	0	0	0	0	0	0	0
50	1	1	0				0	2	3	0	0	0	0	1	0	0	0	0	0	0	0	0	0	0	0	0	1	0	0	1	0	1	1	1	2	1	0	0	0	0	0	0	0	0	0	0
23	1	0	0	3				4	2	0	0	0	0	0	0	0	1	1	1	1	1	1	1	1	1	1	1	1	0	1	1	2	2	2	2	2	1	1	1	0	0	0	0	0	1	0
28	0	0	0			1		1	2	0	0	0	0	0	0	0	1	0	0	0	0	0	0	0	0	0	0	0	0	1	1	1	1	1	0	2	0	0	1	0	0	0	0	0	0	0
21	1	1	0				0	3	3	0	0	0	0	0	0	0	0	0	0	0	0	0	0	0	0	0	0	0	0	1	0	0	0	0	0	0	0	0	0	0	0	0	0	0	0	0
23	1	2	1	3				2	2	0	1	0	0	1	0	0	0	0	0	0	0	0	0	0	0	1	1	1	1	1	0	2	1	0	0	0	1	0	0	0	0	0	0	0	1	0
27	1	1	0				0	3	3	1	1	0	0	1	0	1	0	0	0	0	0	0	0	0	0	1	0	0	1	1	0	1	2	0	1	0	0	0	0	0	0	0	0	0	0	0
23	1	0	0	3				1	2	0	0	0	0	1	1	1	0	0	0	1	1	1	1	0	1	1	1	0	1	0	0	1	0	2	0	0	0	0	0	0	0	0	0	0	0	0
22	1	0	0	3				1	2	0	1	1	1	0	0	0	0	0	0	0	0	0	0	0	0	1	0	0	0	1	0	1	0	1	3	0	0	1	1	0	0	0	0	0	0	0
24	0	1	0		2			3	3	0	1	0	0	0	0	0	0	0	0	0	0	0	0	0	0	1	0	0	1	1	0	1	1	0	1	0	0	0	1	0	0	0	0	0	0	0
35	0	1	1			1		2	1	1	1	1	0	1	1	0	1	1	1	1	1	1	1	0	0	1	0	0	1	1	0	2	2	2	2	2	0	1	1	0	0	0	0	0	0	0
24	1	2	0				0	0	3	0	0	0	0	0	0	0	0	0	0	0	0	0	0	0	0	0	0	0	1	0	0	0	0	0	0	0	0	0	0	0	0	0	0	0	0	0
28	1	2	0		2			3	3	1	1	1	0	0	0	0	0	1	1	0	0	0	0	0	0	0	1	0	0	1	1	1	1	1	2	1	0	1	1	0	0	0	0	0	0	0
50	1	1	0				0	3	3	0	0	0	0	0	0	0	0	0	0	0	0	0	0	1	1	1	0	0	0	0	1	1	2	1	0	0	0	0	1	0	1	0	0	0	1	1
27	1	1	0				0	3	3	0	0	0	0	0	0	0	0	0	0	0	0	0	0	0	0	0	0	0	0	0	0	0	0	0	0	0	0	0	0	0	0	0	0	0	0	0
24	1	0	0		2			1	3	0	0	0	0	0	0	0	0	0	0	0	0	0	0	0	0	0	0	1	1	0	0	2	2	2	2	2	1	1	1	1	0	0	0	0	0	0
23	1	0	0	3				2	2	0	1	1	1	1	1	1	0	1	1	1	1	0	1	0	0	1	1	1	1	1	0	2	3	3	3	3	1	1	1	0	1	1	0	0	0	0
22	1	0	1	3				4	2	0	1	1	1	1	1	0	1	1	1	0	0	1	0	1	0	1	0	1	1	1	1	3	3	2	1	2	1	1	1	1	0	0	0	0	1	1
56	1	0	0		2			2	3	1	1	1	1	0	0	0	0	0	0	1	1	1	1	0	0	1	1	1	0	1	0	2	2	1	1	1	1	0	0	0	0	0	0	0	0	1
22	1	0	0	3				3	2	0	1	1	0	1	0	0	0	0	0	0	0	1	0	0	0	1	0	0	0	1	0	1	1	1	1	0	0	0	0	0	0	1	0	0	0	0
26	1	1	0	3		1		2	2	0	0	0	1	0	0	0	1	1	1	0	0	1	0	0	0	0	0	0	0	1	1	1	1	2	0	1	0	0	0	0	0	0	0	0	0	0
26	1	0	0		2			2	3	0	1	1	0	1	1	0	0	0	0	0	0	0	0	0	0	1	0	0	1	0	1	2	1	1	1	1	0	0	0	0	0	0	0	0	0	0
55	0	1	0		2			3	1	0	1	1	1	1	1	1	0	0	0	0	0	0	0	0	0	1	0	0	0	1	0	2	3	1	0	0	0	0	0	0	0	0	0	0	0	1
48	1	1	0				0	3	1	0	1	0	0	1	0	1	1	0	0	1	1	1	1	0	0	1	0	0	1	1	0	2	3	3	1	1	0	1	1	0	0	1	0	0	0	0
59	1	1	0				0	1	1	0	1	1	1	1	1	1	1	1	1	1	1	1	1	1	1	1	1	1	1	1	1	3	3	3	3	3	1	1	1	0	1	1	1	0	1	1
42	1	1	0				0	1	0	1	0	1	0	0	0	0	0	0	0	0	0	0	0	0	0	1	1	0	0	1	1	2	3	1	1	0	0	1	1	0	0	0	0	0	0	1
20	1	0	0	3				2	2	0	0	0	0	0	0	0	0	0	0	0	0	0	0	0	0	1	0	0	0	0	0	0	0	1	1	0	0	0	0	0	0	0	0	0	0	0
29	1	0	0		2			1	3	0	1	0	1	0	1	0	0	0	0	0	0	0	0	0	1	1	1	1	1	1	0	2	2	3	2	2	1	1	1	0	0	0	0	0	0	0
25	0	2	0	3				2	2	0	0	0	0	1	1	0	0	0	0	0	0	0	0	0	0	1	0	1	0	1	1	1	0	1	1	0	1	1	1	0	0	1	0	0	0	0
24	1	0	0			1		2	3	0	0	0	0	1	1	1	0	0	0	0	0	0	0	0	0	1	0	0	1	0	0	2	2	0	0	0	0	0	0	0	0	1	0	0	0	0
44	1	1	0		2			3	3	1	0	0	0	1	1	1	1	0	0	0	0	0	0	0	0	1	0	0	0	1	0	1	0	2	2	0	0	1	1	1	1	1	0	0	0	1
31	1	1	0				0	2	2	0	1	1	0	1	1	0	1	1	1	0	0	0	0	0	0	1	1	1	0	1	0	2	2	2	0	0	1	1	1	0	1	0	0	0	0	0
23	0	2	0		2			2	3	0	0	0	0	1	0	0	0	0	0	0	0	0	0	0	0	0	0	0	0	0	0	1	1	0	0	0	0	1	1	0	0	0	0	0	0	0
41	1	1	0				0	1	3	0	0	1	1	0	0	0	0	1	1	1	1	0	1	0	0	0	0	0	0	0	0	1	1	1	3	0	0	0	0	0	0	0	0	0	0	1
50	1	0	0			1		2	3	0	0	0	0	1	0	0	0	0	0	0	0	0	0	0	1	0	0	0	0	1	0	1	0	0	1	0	0	0	0	0	0	0	0	0	0	0
23	1	0	0	3				3	2	0	0	0	0	1	1	0	0	0	0	0	0	0	0	0	0	1	0	0	0	0	0	2	3	3	2	3	0	1	1	0	0	0	0	0	0	0
28	0	0	1		2			3	3	0	1	0	0	1	0	0	0	0	0	0	0	0	0	0	0	1	0	0	1	1	0	1	1	0	0	0	0	0	0	0	0	1	0	0	0	1
23	1	0	0				0	3	3	0	0	0	0	1	1	1	0	0	0	0	0	0	0	0	0	1	0	1	1	1	0	1	2	1	0	1	1	0	0	0	0	0	0	0	0	1
23	0	0	0	3				4	2	1	1	1	0	1	1	0	0	0	0	0	0	0	0	0	0	1	0	1	0	1	0	2	2	1	1	0	1	1	1	0	0	0	0	0	0	0
58	0	1	0		2			3	3	0	0	0	0	0	0	0	1	1	1	1	1	1	1	1	1	0	0	0	0	1	0	1	2	0	0	0	0	0	0	0	0	0	0	0	0	0
38	0	1	0		2			3	دراسات بعد جامعية (ماجسيتر، دكتوراه...)	0	0	0	0	0	0	0	0	0	0	0	0	0	0	0	0	0	0	0	0	0	0	0	1	0	0	0	0	1	0	0	0	0	0	0	0	0
18	1	3	0	3				3	2	0	1	1	1	1	0	0	0	0	0	0	0	0	0	0	0	1	0	0	0	1	0	1	1	0	0	0	0	0	1	0	0	1	0	0	0	0
23	1	0	0	3				3	2	0	0	0	0	0	0	0	0	0	0	1	1	1	1	0	0	1	0	0	0	1	0	1	1	1	1	0	0	1	1	0	0	1	0	0	0	0
22	1	0	0	3				3	3	0	1	1	0	1	1	1	1	1	1	0	0	0	0	0	0	1	0	0	1	1	0	1	0	0	1	0	0	0	0	1	1	0	0	0	0	1
60	0	1	0				0	2	1	0	0	0	0	0	0	0	0	0	0	0	0	0	0	1	0	1	1	1	0	1	1	2	2	1	0	0	1	1	1	0	0	0	1	0	1	0
24	1	0	1		2			2	3	0	0	0	0	0	0	0	0	1	1	1	1	0	1	0	0	1	0	1	0	0	0	2	1	3	1	1	1	1	1	0	0	0	0	0	0	0
22	1	0	0	3				3	2	0	0	0	0	0	0	0	0	0	0	0	0	0	0	0	0	0	0	0	0	0	0	1	0	1	2	2	0	1	1	1	0	0	0	0	0	0
23	1	0	0	3				4	3	0	1	0	0	0	0	1	0	0	0	0	0	0	0	0	0	1	0	1	0	1	0	0	1	0	1	2	1	1	1	1	0	1	0	0	0	0
25	1	0	0		2			3	3	0	0	0	0	0	0	0	1	1	1	0	0	0	0	0	0	1	0	0	0	1	0	1	1	1	1	0	0	0	0	0	0	1	0	0	0	0
40	1	1	0				0	3	2	0	0	1	0	0	0	0	1	0	0	1	1	0	1	0	0	1	1	0	0	1	0	1	0	0	1	0	0	0	0	0	0	0	0	0	0	1
43	1	1	0				0	3	3	0	1	1	1	0	1	1	1	1	1	1	1	1	1	0	0	1	0	0	0	1	1	2	2	2	2	1	0	0	0	0	0	0	0	0	1	0
28	0	2	0	3	2			2	2	0	1	0	0	1	0	0	0	0	0	1	1	1	1	0	0	1	0	0	0	1	1	2	2	2	1	2	0	1	1	0	0	0	0	1	0	1
22	1	2	0	3				3	2	0	1	1	0	0	0	0	0	1	1	0	0	1	0	1	0	0	0	0	1	1	0	1	0	0	0	0	0	0	0	0	0	0	0	0	0	0
20	1	0	0	3				1	2	0	1	1	0	0	0	0	1	1	1	1	1	1	1	0	0	1	1	1	1	1	0	2	2	3	3	2	1	1	1	0	0	0	0	0	0	0
27	1	1	0			1		2	3	0	0	0	0	0	0	0	1	0	0	0	0	0	0	0	0	0	1	0	0	0	0	1	0	1	1	1	0	0	0	0	0	0	0	0	0	0
23	1	2	0	3				4	2	1	1	1	0	0	0	0	0	0	0	0	0	0	0	0	0	0	0	0	0	0	0	1	0	0	0	0	0	0	0	0	0	0	0	0	0	0
18	1	0	0	3				3	1	1	1	0	0	1	0	0	0	0	0	0	0	0	0	0	0	1	0	0	0	1	0	0	0	0	0	0	0	0	0	0	0	1	0	0	0	0
29	1	0	0	3				3	3	0	0	0	0	0	0	0	0	0	0	0	0	0	0	0	0	1	1	1	1	1	0	1	0	1	1	1	1	0	0	1	0	0	0	0	0	0
24	1	0	0	3				2	3	0	1	0	1	0	0	0	1	1	1	0	0	1	0	0	0	0	0	0	0	1	0	1	1	1	1	1	0	0	0	0	0	0	0	0	0	0
20	1	0	0	3				1	2	0	0	0	0	1	1	1	1	1	1	1	1	1	1	0	1	1	0	1	1	1	0	3	2	2	0	0	1	1	1	1	0	0	0	0	0	0
22	0	0	0	3				2	2	0	0	0	0	0	0	0	0	0	0	0	0	0	0	0	0	0	1	0	1	0	0	2	2	2	2	2	0	1	1	1	1	0	0	0	0	0
30	1	1	0	3				2	3	0	1	1	0	0	0	0	0	0	0	0	0	0	0	1	0	1	1	1	1	0	0	2	1	1	0	0	1	0	0	0	0	0	0	0	0	0
27	0	0	0		2			2	2	1	0	0	0	0	0	0	0	0	0	0	0	1	0	0	0	0	0	0	0	0	0	2	0	1	1	0	0	0	0	0	0	0	0	0	0	0
24	0	2	0	3				3	2	1	0	0	0	0	0	0	0	0	0	0	0	0	0	0	0	0	0	1	0	0	1	2	2	2	1	1	1	0	1	0	0	0	0	0	0	0
24	1	2	0	3				4	2	0	0	0	0	0	0	0	1	1	1	0	0	1	0	1	1	1	0	1	1	0	0	1	1	1	0	0	1	0	0	0	0	0	0	0	0	0
23	1	0	1	3				2	2	0	0	0	0	0	0	0	0	0	0	0	0	0	0	0	0	0	1	0	0	1	0	1	1	1	0	0	0	0	0	0	0	0	0	0	0	0
22	0	0	0	3				2	2	0	1	0	0	1	0	0	1	0	0	0	0	1	0	0	0	1	1	1	1	1	0	1	1	2	1	1	1	0	0	0	0	0	0	0	0	0
50	1	0	0		2			1	3	1	1	1	0	1	1	0	1	1	1	1	1	1	1	0	0	1	1	1	0	1	0	3	3	3	3	1	1	1	1	0	0	1	1	0	0	0
39	1	1	0				0	4	1	0	0	0	0	0	1	1	0	0	0	1	1	1	1	0	0	0	0	0	0	1	0	1	0	0	0	0	0	0	0	0	0	0	0	0	0	0
20	1	0	0	3				3	2	0	0	0	0	0	0	0	0	0	0	0	0	0	0	0	0	0	0	0	0	0	0	1	0	0	1	0	0	0	0	0	0	0	0	0	0	0
22	1	0	0	3				2	2	0	0	0	0	0	0	0	0	0	0	0	0	0	0	0	0	0	0	0	0	0	0	1	2	1	1	1	0	0	0	0	0	0	0	0	0	0
22	1	2	1	3				2	2	0	0	0	0	0	0	0	1	0	0	0	0	1	0	0	0	0	1	0	0	1	0	1	1	0	0	0	0	0	0	0	0	0	1	0	0	0
31	1	0	0		2			3	3	0	0	0	0	0	0	0	0	0	0	0	0	0	0	0	0	0	0	0	0	1	0	1	2	0	0	0	0	1	1	0	0	0	0	0	0	0
28	1	1	0			1		2	3	1	0	0	0	0	0	0	0	1	1	1	1	0	1	1	0	0	1	1	0	0	1	1	2	0	1	0	1	1	1	0	0	1	0	0	1	0
42	1	1	0			1		3	دراسات بعد جامعية (ماجسيتر، دكتوراه...)	0	0	1	0	0	0	0	0	0	0	0	0	0	0	0	0	1	0	0	1	0	0	1	1	0	0	0	0	0	0	0	0	0	0	0	0	0
45	1	1	0		2			2	3	1	0	0	0	0	1	1	0	0	0	1	1	1	1	0	0	1	0	0	1	1	1	2	2	2	2	1	0	0	0	0	0	0	1	0	0	1
29	1	0	0		2			2	دراسات بعد جامعية (ماجسيتر، دكتوراه...)	1	0	0	0	0	0	0	1	1	1	1	1	1	1	0	0	0	0	0	1	1	0	2	0	1	0	1	0	1	1	0	0	0	0	0	0	1
21	1	0	0	3				4	2	1	1	0	0	1	0	0	0	0	0	0	0	0	0	0	0	1	0	0	0	1	0	1	0	1	0	2	0	1	1	0	0	0	0	0	0	0
22	1	0	0	3				1	2	0	1	0	0	0	0	0	0	0	0	0	0	1	0	0	0	1	0	1	1	1	0	2	2	0	0	0	1	1	1	0	1	0	0	0	0	0
41	1	1	0				0	2	3	0	1	0	0	0	0	0	1	0	0	0	0	0	0	0	0	1	0	1	0	0	1	2	2	0	2	2	1	1	1	0	0	0	0	0	0	0
28	1	0	0	3				3	3	1	0	0	0	0	0	0	1	0	0	0	0	0	0	0	0	0	0	0	1	1	1	0	0	2	1	0	0	0	0	0	0	1	1	0	1	0
24	1	0	0	3				2	3	0	0	0	0	0	0	0	0	0	0	0	0	1	0	0	0	0	0	0	0	1	0	0	0	0	1	0	0	0	0	0	0	0	0	0	0	0
21	1	0	0	3				3	2	0	1	0	0	0	0	0	0	0	0	1	1	1	1	0	0	1	0	0	1	1	0	2	1	1	1	0	0	0	0	0	0	0	0	0	0	0
22	1	0	0	3				0	2	0	1	0	0	0	0	0	1	1	1	0	0	0	0	0	0	0	0	0	0	0	0	0	1	1	0	1	0	1	0	0	0	0	0	0	0	0
21	1	0	0	3				3	2	0	0	0	0	0	0	0	0	0	0	0	0	0	0	1	1	1	0	1	1	1	0	1	2	2	2	2	1	1	1	0	0	0	0	0	0	0
22	0	0	0	3				3	2	0	0	0	0	0	0	0	0	0	0	0	0	0	0	0	0	0	0	1	0	0	0	2	0	0	0	1	1	0	0	0	0	0	0	0	0	0
24	1	1	0	3			0	2	2	0	1	1	1	0	1	1	1	1	1	0	0	0	0	1	0	1	1	0	1	1	0	1	1	1	0	0	0	0	0	0	0	0	0	0	0	0
24	1	1	1	3				3	3	0	0	0	0	0	0	0	1	1	1	1	1	1	1	0	0	1	0	0	1	1	1	1	2	0	0	0	0	0	0	0	1	1	0	0	0	0
25	1	0	0	3				2	3	0	0	0	0	1	0	0	1	1	1	1	1	1	1	1	1	0	1	1	1	1	0	1	0	1	1	1	1	0	0	0	0	1	0	0	0	0
28	1	1	0	3				2	دراسات بعد جامعية (ماجسيتر، دكتوراه...)	1	0	0	0	0	0	0	1	0	0	0	0	0	0	0	0	1	1	1	0	1	0	2	2	2	2	2	1	1	1	0	0	0	0	0	1	0
34	1	0	0		2			3	دراسات بعد جامعية (ماجسيتر، دكتوراه...)	1	0	0	0	1	0	0	0	0	0	1	1	0	1	0	0	1	0	0	0	1	0	3	3	3	3	3	0	1	1	1	0	0	0	0	0	0
22	1	2	0	3				3	2	0	0	0	0	0	0	0	0	0	0	0	0	0	0	1	1	0	0	0	0	0	1	1	1	0	0	0	0	0	0	0	0	0	0	0	0	0
55	1	0	0			1		2	3	0	0	0	0	1	0	0	0	0	0	0	0	0	0	0	0	1	0	1	0	0	0	2	0	1	1	1	1	0	0	0	0	0	0	0	0	0
20	1	0	0	3				3	2	0	0	0	0	0	0	0	0	0	0	0	0	0	0	0	0	0	0	0	1	0	0	1	1	0	0	0	0	0	0	0	0	0	0	0	0	0
30	1	1	0			1		4	دراسات بعد جامعية (ماجسيتر، دكتوراه...)	1	0	0	0	0	0	0	0	0	0	0	0	0	0	0	0	0	0	0	0	1	0	1	1	2	0	0	0	0	0	0	0	0	0	0	0	0
46	1	1	0				0	2	3	0	1	0	1	0	0	0	0	1	1	0	0	1	0	1	1	0	1	1	0	1	0	1	1	1	1	1	1	1	1	0	1	0	0	0	0	0
28	0	0	0				0	1	دراسات بعد جامعية (ماجسيتر، دكتوراه...)	0	1	1	0	1	0	0	1	0	0	0	0	0	0	0	0	1	0	0	1	1	0	1	1	2	0	2	0	0	1	0	0	0	0	0	0	0
22	1	0	0	3				3	2	0	1	0	0	0	0	0	0	0	0	0	0	0	0	0	0	1	1	0	1	1	0	2	3	3	3	0	0	1	1	0	0	0	0	0	0	0
23	1	0	0	3				3	2	0	0	0	0	1	0	0	1	1	1	0	0	0	0	1	1	1	1	1	1	1	0	0	0	1	0	0	1	0	1	0	0	0	0	0	0	0
20	1	0	0	3		1		2	2	0	1	0	0	0	0	0	1	0	0	0	0	0	0	0	0	1	0	1	1	1	0	1	1	0	0	0	1	1	1	0	0	0	0	0	1	0
21	1	0	0	3				3	2	1	1	0	0	0	0	0	1	1	1	0	0	1	0	0	0	1	1	1	0	0	0	0	1	1	0	0	1	1	1	0	0	1	0	0	0	0
44	1	1	0				0	3	1	0	0	0	0	0	1	0	0	0	0	0	0	0	0	0	0	1	0	1	0	1	1	2	1	1	2	0	1	1	1	0	0	1	1	0	0	0
23	1	0	0	3				4	2	0	0	0	0	0	0	0	1	1	1	1	1	1	1	1	1	1	1	1	0	1	1	2	2	2	2	2	1	1	1	0	0	0	0	0	1	0
23	1	0	0	3		1		2	2	0	1	0	0	1	0	0	0	0	0	0	0	0	0	0	0	1	0	0	1	1	0	2	3	3	2	2	0	1	1	1	0	0	0	0	0	0
23	0	0	0			1		2	3	0	0	0	1	0	0	0	0	0	0	0	0	0	0	0	0	0	0	0	0	0	0	0	0	1	2	0	0	0	0	0	0	0	0	0	1	0
22	1	0	0	3				3	2	0	0	0	0	1	0	0	0	1	1	0	0	0	0	0	0	1	0	0	0	1	0	1	2	1	0	0	0	1	1	0	0	0	0	0	0	0
20	1	0	0			1		2	3	0	0	0	0	0	0	0	0	0	0	0	0	0	0	0	0	0	0	0	0	0	0	1	1	0	1	0	0	0	0	0	0	0	0	0	0	0
28	1	1	0			1		3	3	0	0	0	0	0	0	0	1	1	1	0	0	0	0	0	0	0	1	0	1	1	0	2	0	0	1	0	0	1	0	0	0	0	0	0	0	0
27	1	0	0		2			2	3	0	1	0	0	1	0	0	0	0	0	0	0	0	0	0	0	1	0	0	0	1	0	2	2	1	0	1	0	1	1	1	1	0	0	0	0	0
19	1	0	0	3				3	2	1	0	1	0	0	0	0	0	0	0	0	0	0	0	0	0	0	1	1	0	1	1	2	2	1	1	0	1	1	1	0	0	0	0	0	0	0
41	1	0	0			1		2	3	0	0	0	0	0	0	0	0	0	0	1	1	0	1	0	0	0	0	0	0	1	0	1	2	0	1	0	0	0	0	0	0	0	0	0	0	0
16	1	0	0	3				2	1	1	0	0	0	0	0	0	0	0	0	0	0	0	0	0	0	1	0	1	0	1	0	1	2	1	0	0	1	0	1	0	0	0	0	0	0	0
28	1	1	0	3				2	2	0	1	0	0	0	0	0	0	0	0	0	0	0	0	0	0	0	0	0	0	0	0	0	0	0	0	0	0	0	0	0	0	0	0	0	0	0
21	1	0	0	3				1	2	0	1	1	0	0	0	0	1	1	1	0	0	0	0	0	0	1	0	0	1	1	0	0	3	1	0	0	0	1	1	0	0	0	0	0	0	0
16	1	0	0	3				2	1	1	0	0	0	0	0	0	0	0	0	0	0	0	0	0	0	1	0	1	0	1	0	1	2	1	0	0	1	0	1	0	0	0	0	0	0	0
23	1	0	0	3				4	2	0	0	0	0	0	0	0	0	0	0	0	0	0	0	0	0	1	0	0	0	0	0	0	1	0	0	0	0	0	0	0	0	0	0	0	0	0
22	1	0	0	3				3	2	0	0	0	0	0	0	0	0	0	0	0	0	0	0	0	0	0	0	0	0	1	0	1	2	2	1	1	0	0	1	0	0	0	0	0	0	0
23	0	0	0	3				2	2	0	0	0	0	0	0	0	0	0	0	0	0	0	0	0	0	0	0	0	0	0	0	1	1	1	1	1	0	1	1	1	0	0	0	0	0	0
50	1	0	0		2			3	دراسات بعد جامعية (ماجسيتر، دكتوراه...)	1	1	0	0	0	0	0	1	0	0	0	0	1	0	0	0	1	0	0	0	0	0	1	1	3	3	3	0	1	0	1	1	1	1	0	0	1
38	1	0	1		2			3	دراسات بعد جامعية (ماجسيتر، دكتوراه...)	1	1	0	0	1	1	1	0	0	0	1	1	0	1	0	1	1	0	1	1	1	0	2	3	1	1	1	1	0	0	0	0	1	0	0	0	0
22	1	1	0				0	3	3	0	0	0	0	0	0	0	1	0	0	0	0	1	0	0	0	0	0	0	0	1	1	1	0	0	2	0	0	0	0	0	0	0	0	0	0	0
57	0	1	0		2			1	1	0	0	0	0	0	0	0	1	1	1	0	0	0	0	0	0	0	0	0	0	1	0	1	1	1	1	1	0	0	0	0	0	0	0	0	0	0
22	1	0	1	3				2	2	0	0	0	0	0	0	0	0	0	0	0	0	0	0	0	0	1	0	0	0	1	0	1	0	1	0	0	0	0	0	0	0	0	0	0	0	0
32	1	0	0		2			3	3	1	0	0	0	0	0	0	0	0	0	0	0	0	0	0	0	1	0	0	1	0	0	2	3	2	2	0	0	1	1	0	0	1	0	0	0	0
20	1	0	0	3				3	2	0	0	0	0	0	0	0	0	0	0	0	0	0	0	1	0	1	0	1	0	1	0	1	1	0	0	0	1	0	0	0	0	0	0	0	0	0
30	1	1	0			1		1	3	0	1	1	1	1	1	1	1	1	1	1	1	1	1	1	1	1	1	1	1	1	1	3	3	3	3	3	1	1	1	1	0	1	0	0	0	0
21	1	0	0	3				2	2	0	1	1	0	1	1	0	0	0	0	1	1	1	1	0	0	1	0	0	1	1	0	1	0	0	0	0	0	0	0	0	0	0	0	0	0	1
26	1	0	0			1		3	3	0	1	0	0	0	0	0	0	0	0	0	0	0	0	0	0	1	0	0	1	1	0	2	1	0	0	0	0	0	0	0	0	0	0	0	0	0
26	1	2	1		2			2	3	0	1	0	0	0	0	0	1	0	0	0	0	1	0	0	0	1	0	0	0	1	0	2	2	2	0	0	0	0	0	0	0	0	0	0	0	1
25	1	0	0			1		1	3	0	1	0	0	1	0	0	0	0	0	0	0	0	0	0	0	1	0	0	0	1	0	0	2	0	0	0	0	1	0	0	0	0	0	0	0	0
18	1	0	0	3				0	2	0	0	0	0	0	0	0	0	0	0	0	0	0	0	0	0	1	0	1	0	1	0	0	1	3	2	1	1	1	1	0	0	0	0	0	0	0
21	1	0	0	3				2	2	1	0	0	0	0	0	0	0	0	0	0	0	0	0	0	0	0	0	0	0	0	0	1	2	2	0	0	0	0	1	1	0	0	0	0	0	0
22	1	0	1	3				2	2	0	1	1	1	1	1	1	1	0	0	0	0	0	0	0	0	1	0	1	0	1	1	1	1	3	0	1	1	1	1	0	0	0	0	0	0	0
26	0	0	0		2			3	دراسات بعد جامعية (ماجسيتر، دكتوراه...)	1	0	0	0	0	0	0	0	0	0	0	0	0	0	0	0	0	0	0	0	0	0	0	0	0	0	0	0	0	1	0	0	1	0	0	0	0
23	1	2	0	3				3	2	1	0	0	0	0	0	0	0	0	0	0	0	0	0	0	0	0	1	0	0	1	0	0	0	1	1	0	0	1	0	1	0	0	0	0	0	0
24	1	0	0	3				3	2	1	1	1	0	1	0	0	0	1	1	1	1	0	1	0	0	1	1	0	1	1	0	2	2	3	3	2	0	1	1	1	1	0	0	0	0	0
22	0	0	0	3				3	2	0	0	0	0	0	0	0	0	0	0	0	0	0	0	0	0	0	0	0	0	0	0	2	2	1	2	3	0	0	0	0	0	0	0	0	0	0
25	1	1	0		2			3	3	1	0	0	0	0	0	0	0	0	0	0	0	0	0	0	0	1	0	0	0	1	0	1	2	1	0	0	0	0	1	0	0	0	0	0	0	0
22	1	0	0	3				3	2	0	1	0	0	0	0	0	0	0	0	0	0	0	0	0	0	1	0	1	1	1	0	1	1	0	0	0	1	0	0	0	0	1	0	0	0	0
23	1	0	0	3				3	2	1	1	1	1	1	1	1	0	0	0	0	0	0	0	0	0	1	0	0	1	1	0	1	2	0	0	0	0	0	0	0	0	0	0	0	0	0
23	1	2	0	3				2	2	0	0	0	0	0	0	0	0	0	0	0	0	0	0	0	0	0	0	1	0	1	1	1	0	1	2	0	1	0	1	0	0	0	0	0	0	0
28	1	0	0		2			2	3	0	1	1	0	1	1	0	1	1	1	1	1	1	1	1	1	1	0	0	1	1	0	3	3	3	1	2	0	1	1	0	0	0	0	0	0	0
22	1	0	1	3				3	2	1	0	0	0	0	0	0	0	0	0	0	0	0	0	0	0	1	0	1	0	1	0	1	1	3	3	3	1	0	0	0	0	0	0	0	0	0
28	1	0	0		2			3	دراسات بعد جامعية (ماجسيتر، دكتوراه...)	1	0	0	0	0	0	0	0	1	1	1	1	1	1	0	0	1	0	0	1	1	0	1	1	0	0	1	0	1	0	0	0	0	0	0	0	0
26	0	0	0	3	2			4	3	0	0	0	0	0	0	0	0	0	0	0	0	0	0	0	0	0	0	0	0	0	0	2	2	2	1	1	0	0	0	0	0	0	0	0	0	0
33	1	0	0	3				2	دراسات بعد جامعية (ماجسيتر، دكتوراه...)	0	1	0	1	1	0	0	0	0	0	0	0	1	0	1	0	0	1	0	0	1	1	2	2	2	0	2	0	1	1	0	1	0	0	0	0	0
18	1	0	0	3				3	2	0	0	0	0	1	0	0	0	0	0	0	0	0	0	0	0	1	0	0	1	1	0	2	0	0	0	0	0	1	1	1	1	1	0	0	0	0
26	1	1	0		2			2	3	1	1	1	1	1	1	1	1	1	1	1	1	1	1	1	1	1	1	1	1	1	1	3	3	0	0	1	1	1	1	1	0	1	0	0	0	0
22	0	2	0	3				3	2	0	0	0	0	0	0	0	0	0	0	1	1	0	1	0	0	0	0	0	0	0	0	0	0	2	0	0	0	1	1	0	0	0	0	0	0	0
27	1	0	0		2			2	3	0	0	0	0	0	0	0	0	1	1	0	0	1	0	0	0	0	0	1	0	1	0	1	2	0	0	0	1	0	1	0	1	0	0	0	0	0
23	0	0	1	3				3	2	0	0	0	0	0	0	0	0	0	0	0	0	0	0	0	0	1	0	0	0	1	0	0	1	1	0	0	0	1	1	1	1	1	1	0	0	0
21	1	0	0	3				3	2	0	0	0	0	1	0	0	1	1	1	0	0	0	0	0	1	0	1	0	0	0	0	2	0	1	2	1	0	1	0	0	0	0	0	0	0	0
21	1	0	0	3				2	2	0	0	0	0	0	0	0	0	0	0	0	0	0	0	0	0	0	0	0	0	1	1	1	0	1	0	0	0	0	1	0	0	1	0	0	0	0
22	1	0	0	3				3	2	0	0	0	0	0	0	0	0	0	0	0	0	0	0	0	0	1	0	0	0	1	0	2	2	1	1	1	0	1	1	0	0	0	0	0	0	0
23	1	2	0	3				2	2	0	0	0	0	0	0	0	0	0	0	0	0	0	0	0	0	0	1	0	0	1	0	0	0	1	1	1	0	0	0	0	1	0	0	0	0	0
22	1	2	0	3		1		1	2	0	0	0	0	0	0	0	0	0	0	0	0	0	0	0	1	0	0	1	0	1	0	2	3	3	0	1	1	1	1	0	0	0	0	0	0	0
25	1	2	0				0	2	1	0	0	0	1	0	0	0	0	0	0	0	0	0	0	0	0	0	0	0	0	1	0	2	0	0	0	2	0	1	1	0	0	0	0	0	0	0
28	1	0	0			1		3	دراسات بعد جامعية (ماجسيتر، دكتوراه...)	1	0	0	0	0	0	0	1	0	0	0	0	1	0	0	0	1	0	1	0	1	0	1	1	1	1	0	1	1	1	0	0	0	0	0	0	0
22	0	0	0	3				1	2	0	0	0	0	0	0	0	0	0	0	0	0	0	0	0	0	0	0	0	0	0	0	1	1	1	0	1	0	0	0	0	0	0	0	0	0	0
26	1	0	0	3				2	2	0	0	0	0	1	1	1	1	1	1	1	1	1	1	0	0	1	0	0	0	1	0	2	0	0	0	0	0	0	1	0	0	0	0	0	0	0
25	1	0	1	3				1	3	0	0	0	0	1	0	0	0	0	0	0	0	0	0	0	0	1	0	0	0	0	0	1	0	0	0	1	0	0	0	0	0	0	0	0	0	0
26	1	2	0		2			2	3	0	0	0	0	1	1	0	0	0	0	0	0	0	0	0	0	1	0	0	0	0	0	1	0	0	0	0	0	1	0	0	0	0	0	0	0	0
32	0	0	0			1		2	2	0	0	0	0	0	0	0	0	0	0	0	0	0	0	0	0	1	0	1	0	0	0	0	0	0	0	0	1	0	0	0	0	0	0	0	0	0
28	1	0	0			1		1	3	0	0	0	0	0	0	0	0	0	0	0	0	0	0	0	0	1	0	0	1	1	0	1	1	1	0	1	0	1	1	1	1	0	0	0	0	0
40	1	1	0				0	3	1	0	0	0	0	1	1	1	0	0	0	0	0	0	0	0	0	1	1	0	1	1	0	2	2	2	2	0	0	1	1	0	0	0	0	0	0	1
31	1	1	0				0	1	3	1	0	0	0	0	0	0	0	0	0	0	0	0	0	0	0	0	0	1	0	0	0	0	2	0	0	1	1	1	1	0	0	0	0	0	0	0
26	1	0	0		2			2	2	0	0	0	0	0	0	0	0	0	0	0	0	0	0	0	0	0	0	0	1	1	1	1	0	1	0	0	0	0	1	0	0	0	0	0	0	0
24	1	0	0		2			2	3	0	0	0	0	0	0	0	0	0	0	0	0	0	0	0	0	0	0	0	0	0	0	1	1	0	2	0	0	1	0	0	0	0	0	0	0	0
21	0	0	0	3				3	2	1	0	0	0	0	0	0	0	0	0	0	0	0	0	1	1	1	1	1	1	1	1	2	1	1	1	1	1	1	1	0	0	1	0	0	1	0
38	1	1	0				0	2	3	0	0	0	0	1	1	1	0	0	0	0	0	0	0	0	0	1	1	1	1	1	1	1	0	3	0	3	1	0	0	0	0	1	1	0	0	0
26	1	2	1		2			2	2	1	0	0	0	1	1	1	0	0	0	0	0	0	0	0	0	1	0	0	0	1	0	1	1	2	1	1	0	1	0	0	0	0	0	0	0	0
26	1	1	0				0	3	2	1	0	0	0	0	0	0	1	1	1	1	1	1	1	0	0	0	0	0	0	1	1	1	2	0	1	1	0	0	1	0	0	0	0	0	0	0
23	1	0	0	3				3	2	0	1	1	0	1	1	0	0	1	1	1	1	0	1	1	1	1	0	1	1	0	1	3	2	3	2	3	1	1	1	0	0	1	1	0	0	0
23	1	2	0	3				3	2	0	0	0	0	0	1	0	0	0	0	0	0	0	0	0	0	1	0	0	0	1	1	1	1	1	1	0	0	0	0	0	0	0	0	0	0	0
24	1	0	0				0	3	3	0	0	0	0	1	0	0	0	0	0	1	1	0	1	0	0	1	0	0	1	1	0	1	2	2	1	0	0	1	1	0	0	0	0	0	0	0
25	1	2	0	3				3	3	1	1	1	1	1	1	1	0	1	1	1	1	0	1	0	0	1	0	0	1	0	0	1	2	3	2	2	0	1	1	0	0	0	1	0	1	0
20	1	0	0	3				1	2	1	0	0	0	0	0	0	0	0	0	0	0	0	0	0	0	0	1	0	1	1	0	1	2	2	2	0	0	0	0	0	0	0	0	0	0	0
29	0	0	0		2			2	3	0	1	0	0	0	0	0	1	0	0	0	0	0	0	1	1	1	0	0	1	1	0	2	1	2	2	0	0	1	1	0	0	0	0	0	0	0
22	1	0	0	3				2	2	0	1	0	0	0	0	0	0	0	0	0	0	0	0	0	0	0	0	0	1	0	0	2	1	2	0	0	0	0	0	0	0	0	0	0	1	0
22	1	0	0	3				3	2	0	0	0	0	0	0	1	1	1	1	1	1	1	1	0	0	1	0	1	1	1	0	1	0	1	1	0	1	1	0	1	1	1	0	0	0	0
22	1	0	0	3				1	2	0	0	0	0	0	0	0	0	0	0	0	0	0	0	0	0	0	0	0	1	0	0	1	1	1	0	1	0	1	1	0	0	0	0	0	0	0
25	1	1	0	3				2	2	0	1	1	0	0	1	0	0	0	0	0	0	0	0	0	0	1	0	0	0	1	0	1	1	1	0	0	0	1	0	0	0	0	0	0	0	0
21	1	0	0	3				2	2	0	1	0	0	1	1	0	0	1	1	0	0	0	0	0	0	1	0	0	1	1	1	2	3	2	2	1	0	1	1	0	0	0	0	0	1	1
47	1	1	0	3				3	2	0	0	0	0	1	1	0	0	0	0	0	0	0	0	0	1	1	0	0	1	1	0	2	3	1	1	2	0	1	1	0	0	0	0	0	0	0
24	1	0	0	3				3	2	0	1	0	0	0	0	0	0	0	0	0	0	0	0	0	0	1	0	0	0	0	0	1	2	2	0	0	0	1	1	0	0	0	0	0	0	0
23	1	0	1	3			0	3	3	0	0	0	1	0	0	1	0	0	0	0	0	0	0	0	0	0	0	0	0	0	0	0	0	0	1	0	0	0	0	0	0	0	0	0	0	0
20	1	1	0	3				1	2	0	1	0	0	1	0	0	1	1	1	1	1	1	1	0	0	1	0	0	0	1	0	1	2	1	0	1	0	0	1	0	0	0	0	0	0	0
21	1	0	0	3				3	2	0	1	0	0	1	0	0	0	0	0	0	0	0	0	0	0	1	0	0	1	1	0	1	0	0	0	0	0	0	0	0	0	0	0	0	1	0
22	1	0	0	3				3	2	0	0	0	0	0	0	0	0	1	1	0	0	0	0	0	0	0	1	0	0	0	0	1	0	0	0	1	0	0	1	0	0	0	0	0	0	0
20	1	0	0	3			0	2	2	0	0	0	0	0	0	0	0	0	0	0	0	0	0	1	0	0	0	1	1	1	1	1	1	1	0	0	1	0	0	0	0	0	0	0	0	0
23	1	2	0	3				3	2	1	1	0	0	1	0	0	0	0	0	0	0	0	0	0	0	0	0	0	1	0	0	0	1	0	0	0	0	0	1	0	0	0	0	0	0	0
28	1	0	0				0	2	2	0	0	1	0	0	0	0	1	0	0	0	0	0	0	0	0	1	1	0	1	1	0	2	2	2	3	1	0	1	1	0	0	0	0	0	0	1
24	1	1	0				0	1	3	0	1	1	0	1	0	0	0	0	0	0	0	0	0	0	0	1	0	0	0	1	0	0	1	0	1	0	0	0	0	0	0	0	0	0	0	0
21	1	0	1	3				1	2	0	1	0	0	1	0	0	0	0	0	0	0	0	0	0	0	1	1	0	0	1	0	1	2	0	0	0	0	0	0	0	0	0	0	0	0	0
20	1	0	0	3				2	2	0	1	0	0	1	0	0	0	0	0	0	0	0	0	1	1	1	0	1	1	0	1	0	0	1	0	0	1	0	0	0	0	0	0	0	0	0
23	1	2	1	3				2	2	1	0	0	0	1	1	1	0	0	0	0	0	0	0	0	0	1	0	0	1	1	0	1	1	0	1	0	0	0	0	0	0	0	0	0	0	1
25	1	0	0	3				3	2	0	0	0	0	0	0	0	0	0	0	0	0	0	0	0	0	1	0	1	0	1	1	1	0	1	2	2	1	0	0	0	0	1	0	0	0	0
24	1	1	0				0	3	3	0	0	0	0	1	1	0	1	0	0	0	0	0	0	1	0	0	1	0	0	1	0	1	2	2	2	1	0	0	0	0	0	0	0	0	0	0
21	1	0	0	3				2	2	1	0	0	1	0	0	0	0	0	0	0	0	0	0	1	0	0	0	0	0	1	0	1	2	1	0	0	0	1	1	0	0	0	0	0	0	0
19	1	0	1	3				2	1	1	1	1	0	1	1	0	0	0	0	0	0	0	0	1	1	1	0	0	1	1	1	3	3	2	1	2	0	1	1	1	1	0	0	0	0	0
37	1	1	0				0	3	3	0	1	0	0	1	0	0	1	1	1	1	1	1	1	0	0	1	0	0	1	1	0	1	1	2	1	1	0	1	1	1	0	0	1	0	0	0
25	1	1	0	3				1	2	0	0	0	0	0	0	0	0	0	0	0	0	0	0	0	0	1	0	0	0	0	0	1	1	1	0	0	0	0	0	0	0	0	0	0	0	0
22	1	0	0	3				3	2	0	1	0	1	0	0	0	1	1	1	0	0	0	0	0	0	1	1	1	1	1	0	1	1	0	0	0	1	0	0	0	0	1	0	0	0	0
22	1	2	0	3				2	1	1	0	0	0	0	0	0	0	0	0	0	0	0	0	0	0	0	0	1	0	1	0	1	2	2	2	1	1	0	0	0	0	0	0	0	0	0
34	0	0	0		2			2	دراسات بعد جامعية (ماجسيتر، دكتوراه...)	0	0	0	0	1	0	1	0	0	0	0	0	0	0	0	0	0	0	1	0	1	0	1	0	0	0	0	1	0	0	0	0	0	0	0	0	0
22	1	0	0	3				3	2	0	0	0	0	0	0	0	0	1	1	1	1	0	1	0	0	1	0	0	1	1	1	2	3	1	0	0	0	1	0	0	0	0	0	0	0	0
22	1	2	0	3				2	1	1	0	0	0	0	0	0	0	0	0	0	0	0	0	0	0	0	0	1	0	1	0	1	2	2	2	1	1	0	0	0	0	0	0	0	0	0
50	1	1	0		2			3	3	1	0	0	0	0	0	0	1	0	0	0	0	0	0	0	0	1	0	0	1	0	0	2	0	1	2	1	0	0	0	0	0	0	0	0	0	0
27	1	0	0	3				1	دراسات بعد جامعية (ماجسيتر، دكتوراه...)	0	1	0	1	0	0	1	1	1	1	0	0	0	0	1	1	1	1	1	1	1	0	2	3	3	2	1	1	1	1	0	0	1	0	0	0	0
24	1	0	0			1		3	3	0	1	1	1	1	1	1	1	1	1	1	1	1	1	1	1	1	0	0	1	1	0	3	3	2	0	1	0	1	1	0	0	0	0	0	1	0
24	1	0	0				0	3	3	1	1	1	1	1	1	1	0	0	0	0	0	0	0	0	0	1	0	1	1	1	1	3	3	2	3	0	1	1	1	0	0	0	0	0	0	0
17	1	0	0	3				3	1	0	0	0	0	1	0	0	1	1	1	0	0	0	0	0	0	0	1	1	0	1	0	0	2	0	2	1	1	1	1	0	0	0	0	0	1	0
22	1	0	0	3				2	2	1	1	0	0	0	0	0	0	0	0	0	0	0	0	0	0	0	0	0	0	1	0	0	0	0	0	0	0	0	0	0	0	0	0	0	0	0
22	1	0	0	3				3	2	1	0	0	0	0	0	0	0	0	0	0	0	0	0	0	0	0	0	1	0	0	1	1	1	0	0	0	1	0	1	0	0	0	0	0	0	1
42	1	1	0				0	2	2	1	0	0	0	0	0	0	0	0	0	0	0	0	0	0	0	0	0	0	0	1	0	1	2	1	1	0	0	0	0	0	0	0	0	0	1	0
23	1	0	0	3				2	1	0	0	0	0	1	0	0	1	1	1	1	1	1	1	0	0	1	0	1	1	1	1	3	3	3	1	0	1	1	1	1	1	0	0	0	0	0
25	1	1	0	3				2	3	0	1	0	0	0	0	0	1	1	1	0	0	0	0	0	0	1	0	0	0	1	0	0	0	0	0	0	0	0	0	0	0	0	0	0	0	0
50	1	1	0				0	2	3	1	0	0	0	0	1	0	1	0	0	0	0	1	0	0	0	0	0	0	0	1	1	0	0	1	1	0	0	0	0	0	0	0	0	0	0	1
31	1	0	0		2			2	3	1	0	0	0	0	0	0	0	0	0	0	0	0	0	0	0	0	0	0	0	1	0	1	0	0	0	0	0	1	1	0	0	0	0	0	0	0
22	1	0	1	3				2	2	0	1	1	0	0	0	0	0	0	0	0	0	0	0	0	0	1	0	0	0	1	0	1	1	2	2	1	0	0	0	0	0	0	0	0	0	0
19	1	0	0	3				2	2	0	1	0	0	1	0	0	0	0	0	0	0	0	0	1	1	1	0	1	1	1	0	2	1	1	0	1	1	1	1	0	0	1	0	0	0	1
20	1	0	1	3				2	2	0	0	0	0	0	0	0	0	0	0	0	0	0	0	0	0	1	0	0	0	1	0	0	0	2	1	0	0	0	1	0	0	0	0	0	0	0
25	1	0	0			1		2	3	0	0	0	0	1	0	1	0	0	0	1	1	0	1	0	0	0	0	0	0	1	0	2	3	1	0	0	0	1	1	0	0	0	1	0	0	0
22	0	0	0	3				2	2	0	1	0	0	1	0	0	0	0	0	0	0	0	0	0	0	1	1	0	1	1	0	2	2	2	1	1	0	1	1	0	0	0	0	0	0	0
29	1	1	0				0	2	3	0	1	0	0	0	0	0	0	0	0	0	0	0	0	0	0	1	1	1	0	1	1	1	1	0	1	0	1	0	0	0	0	1	0	0	0	0
20	1	0	0	3				3	2	0	1	1	1	0	0	0	1	1	1	1	1	1	1	1	0	1	0	0	0	1	0	2	2	1	2	1	0	1	1	0	0	0	0	0	0	0
23	1	1	0	3				2	2	0	1	0	0	0	0	0	1	0	0	0	0	0	0	0	0	1	1	1	1	1	0	1	1	0	0	0	1	0	0	0	0	1	0	0	1	0
22	0	0	0	3			0	2	2	0	1	1	0	0	0	0	0	0	0	0	0	0	0	0	0	1	0	0	0	0	1	1	1	1	1	1	0	0	0	0	0	0	0	0	0	0
42	1	1	0		2			2	3	0	0	0	0	1	0	0	0	1	1	1	1	1	1	0	0	1	1	0	1	0	0	1	2	2	2	2	0	1	1	0	0	0	0	0	0	0
22	0	0	1			1		2	2	0	1	1	0	0	0	0	1	0	0	0	0	0	0	0	0	1	0	1	0	0	0	0	1	1	1	0	1	0	0	0	0	0	0	0	0	0
29	1	0	0		2			3	3	1	1	1	0	0	0	0	1	0	0	0	0	0	0	0	0	1	1	1	1	1	1	2	1	2	1	1	1	1	1	0	0	1	0	0	0	0
24	1	0	1	3				3	2	0	0	1	0	0	1	0	1	1	1	1	1	1	1	0	0	0	0	1	0	0	0	1	2	1	0	1	1	0	0	0	0	0	0	0	0	0
23	1	0	0	3				4	2	0	0	0	0	1	1	0	1	0	0	1	1	1	1	0	1	1	0	1	1	1	0	1	1	3	2	3	1	0	1	1	0	1	0	0	0	0
55	1	3	0				0	0	1	0	1	1	0	1	1	0	0	0	0	0	0	0	0	0	0	1	0	0	1	1	1	2	1	1	0	0	0	0	1	0	1	1	1	0	0	1
21	1	2	1	3				3	2	1	1	1	0	1	1	0	1	1	1	0	0	1	0	0	1	1	0	0	1	0	0	2	2	2	2	1	0	0	1	1	1	0	0	0	0	0
56	0	1	0		2			3	3	0	0	0	0	0	0	0	1	1	1	1	1	1	1	0	0	1	0	0	0	1	1	2	1	0	2	0	0	0	0	0	0	0	0	0	1	0
50	1	1	0			1		2	3	0	1	1	1	0	1	0	0	1	1	0	0	1	0	1	1	1	1	1	1	1	0	2	2	2	2	1	1	1	0	1	0	0	1	0	0	1
22y	1	0	1	3				4	2	1	0	0	0	0	0	0	0	1	1	1	1	0	1	0	0	0	1	0	0	0	0	1	2	0	0	0	0	0	1	0	0	0	0	0	0	0
24	1	0	1	3				2	3	0	1	1	1	1	1	1	1	1	1	1	1	1	1	1	0	1	0	0	1	1	0	1	1	2	2	1	0	1	1	1	1	1	1	0	0	0
25	1	0	0		2			2	3	0	1	0	0	1	0	0	0	0	0	0	0	0	0	0	0	1	0	0	1	1	1	2	2	2	1	0	0	1	1	0	0	0	0	0	0	0
23	0	0	1	3				3	2	0	0	0	0	0	0	0	0	0	0	0	0	0	0	0	0	1	1	0	0	0	0	0	1	2	0	0	0	1	0	0	0	0	0	0	0	0
25	1	0	0			1		3	3	0	1	1	1	0	0	0	0	0	0	0	0	0	0	0	0	1	0	0	0	0	1	0	1	0	0	0	0	0	1	0	0	0	0	0	0	0
64	0	1	0			1		3	3	0	0	0	0	0	0	0	0	0	0	0	0	0	0	0	0	0	0	0	0	0	0	0	0	0	0	0	0	0	0	0	0	0	0	0	0	0
40	1	1	0				0	3	3	0	1	1	0	0	0	0	0	0	0	0	0	0	0	0	0	0	0	0	0	0	0	0	1	1	1	0	0	0	0	0	0	0	0	0	0	0
23	1	0	0	3				3	2	0	1	0	1	1	0	0	0	0	0	0	0	0	0	0	0	1	1	1	1	1	0	3	3	3	0	1	1	1	1	1	0	1	0	0	0	1
26	1	1	0				0	3	3	0	1	0	1	0	0	0	1	1	1	0	0	0	0	0	0	1	0	0	1	0	0	1	0	0	1	0	0	0	0	0	1	0	0	0	1	0
23	0	2	0	3				3	2	1	1	1	1	1	1	1	1	1	1	1	1	1	1	1	1	1	1	1	1	1	1	0	0	0	0	0	1	0	0	1	1	1	1	1	1	1
25	1	1	0	3				2	2	0	0	0	0	0	0	0	0	0	0	1	1	0	1	0	0	0	1	0	0	1	0	0	1	0	0	0	0	0	0	0	0	0	0	0	0	0
24	1	0	1			1		2	3	1	0	0	0	0	0	0	1	0	0	0	0	1	0	0	1	0	0	0	0	0	1	1	2	0	0	0	0	0	0	0	0	1	0	0	0	0
40	1	3	0		2			2	3	0	0	0	0	0	0	0	1	1	1	0	0	1	0	0	0	1	0	1	0	0	0	1	1	1	1	0	1	0	0	1	0	1	0	0	0	1
20	1	0	0	3				1	2	0	0	0	0	0	0	0	0	0	0	0	0	0	0	0	0	1	0	1	0	1	1	0	0	0	1	1	1	0	0	0	0	0	0	0	0	0
23	1	0	0				0	0	3	0	1	0	0	1	0	0	0	0	0	0	0	0	0	0	0	0	0	1	0	1	0	1	1	0	0	0	1	0	0	0	0	1	0	0	0	0
23	1	0	0	3				2	2	0	1	1	1	0	0	0	0	0	0	0	0	0	0	1	1	1	0	0	0	1	0	2	3	1	1	0	0	1	1	1	1	0	0	0	0	1
24	1	0	0	3				2	3	0	1	1	0	1	1	0	1	0	0	0	0	1	0	0	0	1	1	1	1	1	1	0	1	0	0	1	1	1	1	0	0	0	0	0	0	0
26	1	1	0		2			2	3	1	1	1	1	1	1	1	0	0	0	0	0	0	0	0	0	1	1	0	1	1	0	3	2	2	1	1	0	1	1	0	0	1	0	0	0	1
24	0	2	0	3		1		2	2	0	1	0	0	0	0	0	0	0	0	1	1	1	1	1	1	1	0	0	1	1	0	2	2	2	1	1	0	0	1	1	0	1	0	0	0	1
23	1	0	0		2			2	3	0	1	0	0	0	0	0	0	1	1	0	0	0	0	0	0	0	0	0	1	0	0	1	1	2	2	1	0	0	0	0	0	1	0	0	0	0
22	1	0	0	3				2	2	0	1	0	1	0	0	1	0	0	0	0	0	0	0	0	0	1	0	1	0	1	0	1	0	1	0	1	1	0	0	0	0	1	0	0	0	0
30	1	0	0		2			2	3	0	0	0	0	1	0	0	0	0	0	0	0	0	0	0	0	1	1	1	0	1	1	2	2	2	1	1	1	1	1	0	0	0	0	0	0	0
27	1	0	0	3	2			3	3	1	1	1	0	1	1	0	0	0	0	0	0	0	0	0	0	1	1	0	0	1	0	1	0	1	1	0	0	0	0	0	0	0	0	0	0	0
36	1	1	0			1		3	دراسات بعد جامعية (ماجسيتر، دكتوراه...)	1	0	0	0	1	0	0	0	0	0	0	0	0	0	0	0	1	0	0	0	1	0	1	1	0	0	0	0	0	0	0	0	0	0	0	0	0
25	1	0	0		2			1	2	0	1	0	0	1	0	0	1	1	1	1	1	1	1	0	0	1	1	0	0	1	0	1	1	0	0	0	0	1	1	0	0	1	0	0	0	0
25	1	0	0		2			2	3	0	0	0	0	1	0	0	0	0	0	1	1	1	1	0	0	1	0	0	0	0	0	1	1	0	1	1	0	0	0	0	0	0	0	0	0	0
23	1	0	0	3				2	3	0	1	1	0	1	0	0	0	0	0	0	0	0	0	0	0	0	0	0	1	0	0	0	0	0	0	0	0	0	0	0	0	1	0	0	0	0
21	1	0	0				0	1	3	0	0	0	1	0	0	0	0	1	1	0	0	0	0	0	0	0	0	0	0	1	0	1	3	0	1	1	0	1	1	0	0	0	0	0	0	0
24	1	0	1	3				0	3	0	0	0	0	0	0	0	0	1	1	1	1	0	1	0	0	1	0	1	0	1	0	2	2	2	1	1	1	1	1	0	0	0	0	0	0	0
40	1	1	0				0	4	3	0	0	0	0	0	0	0	0	0	0	0	0	0	0	0	0	0	1	0	0	0	1	0	2	0	0	0	0	1	1	0	1	0	0	0	0	0
26	1	0	1		2			2	3	0	0	0	0	0	1	1	0	1	1	0	0	0	0	0	0	0	1	0	0	1	0	0	0	0	1	0	0	1	1	0	0	0	0	0	0	0
24	1	2	1	3				3	2	0	0	0	1	0	0	1	0	1	1	1	1	0	1	0	0	0	0	0	0	0	0	1	2	2	2	2	0	1	1	0	0	0	0	0	0	0
24	1	2	0	3	2			1	3	1	1	1	0	1	1	0	1	0	0	0	0	1	0	0	0	1	1	0	1	1	1	1	2	1	2	2	0	0	0	0	0	0	0	0	0	0
60	1	1	0				0	2	1	0	1	1	1	1	1	0	0	0	0	0	0	0	0	0	0	1	0	0	0	1	0	2	1	0	0	0	0	0	0	0	1	0	0	0	0	1
21	1	2	0	3				1	2	0	0	0	0	0	0	0	1	0	0	0	0	0	0	0	0	1	1	1	1	1	0	1	1	0	0	0	1	0	1	0	0	0	0	0	0	0
30	1	0	0		2			2	دراسات بعد جامعية (ماجسيتر، دكتوراه...)	0	1	1	0	1	0	0	0	0	0	0	0	0	0	0	0	1	0	0	1	1	1	1	1	2	2	2	0	1	1	0	0	1	0	0	0	0
55	1	0	0			1		2	3	0	0	0	0	1	0	0	0	0	0	0	0	0	0	0	0	1	0	1	0	0	0	2	0	1	1	1	1	0	0	0	0	0	0	0	0	0
29	1	1	0				0	2	3	1	0	0	0	0	0	0	0	0	0	0	0	0	0	0	0	0	0	1	1	1	0	1	1	1	1	0	1	0	0	0	0	0	0	0	0	0
23	0	0	0	3		1		1	3	0	1	0	0	0	0	0	0	0	0	0	0	0	0	0	0	1	0	0	0	1	0	1	1	1	0	1	0	0	0	0	0	0	0	0	0	0
22y	1	0	1	3				4	2	1	0	0	0	0	0	0	0	1	1	1	1	0	1	0	0	0	1	0	0	0	0	1	2	0	0	0	0	0	1	0	0	0	0	0	0	0
21	1	0	1	3				2	2	0	1	1	0	1	0	0	0	0	0	0	0	0	0	0	0	1	1	1	1	1	0	2	2	2	1	1	1	0	0	0	1	1	0	0	0	0
21	1	0	1	3				2	2	0	0	0	0	0	0	0	0	0	0	0	0	0	0	0	0	1	1	1	1	1	0	1	2	1	1	0	1	0	0	0	0	0	0	0	0	0
23	1	0	1			1		1	3	0	1	0	0	0	0	0	0	0	0	0	0	1	0	0	0	1	0	1	1	1	0	2	3	2	0	1	1	1	1	0	0	0	0	0	0	0
20	1	0	0	3				2	2	0	1	1	0	0	0	0	0	0	0	0	0	0	0	0	0	1	1	1	0	1	0	0	1	3	3	3	1	0	0	0	0	0	0	0	0	0
27	1	1	0				0	2	3	1	0	0	0	0	0	0	1	1	1	0	0	0	0	0	1	0	0	1	0	1	0	1	1	1	0	0	1	0	0	0	0	0	0	0	0	0
27	1	0	1		2			2	دراسات بعد جامعية (ماجسيتر، دكتوراه...)	1	1	1	1	1	1	1	1	1	1	0	0	0	0	0	0	1	0	0	1	1	1	1	2	1	1	0	0	0	0	0	0	0	0	0	0	0
28	1	1	1				0	2	1	0	1	1	0	1	1	0	0	0	0	0	0	0	0	0	0	1	0	0	1	1	0	1	2	0	0	0	0	0	0	0	0	0	0	0	1	0
30	1	0	0		2			1	3	1	1	1	1	1	1	1	0	1	1	0	0	0	0	1	1	1	1	1	1	1	0	3	2	3	2	2	1	1	1	0	0	0	0	0	0	0
40	0	0	0		2			3	1	1	0	0	0	0	1	0	0	0	0	0	0	0	0	0	0	0	0	0	0	0	0	1	1	0	0	1	0	0	0	0	0	0	0	0	0	0
21	1	0	0	3				2	2	0	1	0	0	0	0	0	0	0	0	0	0	0	0	0	0	0	1	0	0	0	0	1	0	0	0	0	0	0	0	0	0	0	0	0	0	0
30	0	1	0	3				3	2	0	0	0	0	0	0	0	0	0	0	0	0	0	0	0	0	0	0	0	0	0	0	0	1	1	2	1	0	0	0	0	0	0	0	0	0	0
26	1	2	0	3				2	3	0	0	0	0	0	0	0	0	0	0	0	0	0	0	0	0	0	0	0	0	1	0	0	1	0	0	0	0	0	0	0	0	1	0	0	0	0
24	0	2	0	3				3	2	0	1	0	0	1	0	0	0	0	0	0	0	0	0	0	0	1	0	0	1	1	0	1	1	2	3	2	0	1	1	0	0	0	0	0	0	0
36	1	1	0		2			2	3	1	1	0	0	0	0	0	0	0	0	0	0	0	0	0	0	1	0	0	0	1	0	1	0	1	0	0	0	1	1	0	0	0	0	0	0	0
18	1	0	0	3				2	2	0	1	0	0	1	0	0	0	0	0	0	0	0	0	0	0	1	0	0	0	1	0	1	2	1	1	0	0	0	0	0	0	1	0	0	0	0
27	1	1	1		2			2	دراسات بعد جامعية (ماجسيتر، دكتوراه...)	0	0	1	1	1	0	0	0	0	0	0	0	0	0	1	0	1	0	0	0	1	1	1	2	0	1	0	0	0	0	0	0	0	0	0	0	1
23	1	0	0	3				1	3	0	0	1	0	1	0	0	0	0	0	0	0	0	0	0	0	0	0	0	1	1	0	1	0	0	0	0	0	0	0	0	0	0	0	0	0	0
41	1	3	0				0	2	3	0	0	0	0	1	1	0	0	0	0	0	0	0	0	0	0	1	1	0	0	1	0	2	0	0	1	0	0	1	1	1	1	0	0	0	0	0
37	1	1	0				0	2	1	0	1	1	0	1	0	0	0	0	0	1	1	0	1	0	0	1	1	1	0	1	0	1	0	1	1	2	1	0	0	0	0	0	0	0	0	0
24	1	0	0				0	3	3	0	0	1	0	1	0	0	0	1	1	0	0	0	0	0	0	0	0	0	0	1	0	1	1	0	0	0	0	0	0	0	0	1	0	0	0	0
51	1	1	0				0	1	0	0	0	0	0	0	0	0	0	0	0	0	0	0	0	0	0	0	0	0	0	0	0	1	0	1	0	1	0	0	0	0	0	0	0	0	0	0
30	1	0	1			1		3	3	0	0	0	0	0	0	0	0	0	0	0	0	0	0	0	0	0	0	0	0	0	0	1	1	1	1	1	0	1	1	0	0	0	0	0	0	0
22	1	0	0	3				2	2	0	1	0	0	0	0	0	0	0	0	0	0	0	0	1	1	1	0	0	0	1	0	3	1	0	2	0	0	1	1	0	0	0	0	0	0	0
37	1	3	1	3				3	0	0	1	1	0	0	0	0	0	0	0	0	0	0	0	0	0	0	0	0	0	1	1	0	0	0	0	0	0	0	1	0	1	1	1	0	0	1
34	1	1	0	3				3	3	0	1	0	0	1	1	0	0	0	0	0	0	0	0	0	1	1	1	1	0	1	0	1	0	1	1	0	1	0	0	0	0	0	0	0	0	1
33	0	1	0		2			2	3	0	0	1	0	0	0	1	0	0	0	0	0	0	0	1	0	0	0	0	1	1	0	1	1	1	1	1	0	0	0	1	1	0	0	0	0	0
45	1	1	0			1		2	دراسات بعد جامعية (ماجسيتر، دكتوراه...)	0	1	1	1	0	0	0	0	1	1	0	0	0	0	0	0	1	0	0	0	1	0	1	2	0	0	0	0	0	0	0	0	0	0	0	0	1
24	1	0	0	3		1		2	2	0	1	1	0	0	1	0	1	0	0	0	0	0	0	1	0	1	0	1	0	1	1	1	1	1	1	0	1	0	0	0	0	1	0	0	0	1
29	1	1	0				0	2	3	1	0	0	0	0	0	0	0	0	0	0	0	0	0	0	0	0	0	1	1	1	0	1	1	1	1	0	1	0	0	0	0	0	0	0	0	0
28	1	1	0				0	2	3	0	0	0	0	0	0	0	1	1	1	1	1	1	1	0	0	0	0	1	1	1	0	1	1	0	1	2	1	1	0	0	0	1	0	0	0	0
٥٥ عام	1	3	0				0	2	1	0	0	0	0	1	1	0	0	0	0	1	1	0	1	0	0	1	0	1	1	1	1	1	0	2	2	0	1	1	0	0	0	0	1	0	0	1
45	1	1	0		2			1	3	1	0	1	1	0	0	0	1	0	0	0	0	0	0	0	0	0	1	1	0	1	0	1	1	0	0	0	1	0	0	0	1	0	1	1	1	1
26	1	1	0		2			2	2	1	1	0	0	0	0	0	0	0	0	0	0	0	0	0	0	1	1	1	1	0	0	1	2	1	1	1	1	0	0	0	0	0	0	0	0	0
52	0	1	0		2			2	2	0	0	0	0	0	0	0	1	1	1	1	1	1	1	0	0	0	0	1	1	1	1	3	1	0	0	0	1	0	0	0	0	1	0	0	0	0
18	1	0	0	3				2	2	0	0	0	0	0	0	0	0	0	0	0	0	0	0	0	0	1	0	1	0	1	0	2	2	1	0	0	1	0	1	0	0	0	0	0	1	0
28	1	1	0				0	2	0	0	1	0	0	0	0	0	0	0	0	0	0	0	0	0	0	1	1	1	0	0	0	1	0	1	0	3	1	1	1	0	0	0	0	0	0	0
45	1	1	0		2			1	3	1	0	1	0	0	0	0	0	1	1	0	0	0	0	0	0	0	1	1	0	1	0	1	1	1	0	1	1	0	1	0	0	0	1	0	0	0
26	1	1	0	3				3	3	1	0	0	1	0	0	1	0	0	0	0	0	0	0	0	0	0	0	0	0	1	0	1	2	3	0	0	0	0	0	0	0	0	0	0	0	0
23	1	0	0	3				3	2	0	0	0	0	0	0	0	0	1	1	0	0	0	0	0	0	1	0	0	0	1	0	1	1	1	1	1	0	1	1	0	0	0	0	0	0	0
18	1	0	0	3				3	2	0	1	0	0	0	0	0	0	0	0	0	0	0	0	0	0	1	0	1	1	0	0	1	2	1	0	1	1	1	0	0	0	0	0	0	0	0
22	0	2	0	3				2	2	0	0	0	0	0	1	0	0	0	0	0	0	0	0	0	0	1	0	0	0	0	1	2	1	1	1	1	0	0	0	0	0	0	0	0	0	0
34	1	2	1	3				2	3	0	0	0	0	0	0	1	0	0	0	0	0	0	0	0	0	1	0	1	0	1	1	2	2	2	2	1	1	0	0	0	0	0	0	0	0	0
57	1	1	0			1		3	دراسات بعد جامعية (ماجسيتر، دكتوراه...)	1	0	0	0	0	0	0	0	0	0	0	0	0	0	0	0	1	1	1	0	1	0	2	0	0	2	1	1	1	1	1	0	0	0	0	0	0
25	1	0	0		2			2	2	0	0	0	0	1	1	1	0	0	0	0	0	0	0	0	0	1	1	1	0	1	0	1	1	0	1	0	1	0	0	0	0	1	0	0	0	0
29	1	1	0				0	0	0	0	0	0	0	0	0	0	0	0	0	1	1	1	1	0	0	0	0	0	0	1	0	0	0	0	0	0	0	0	0	0	0	0	0	0	0	0
21	1	0	0	3				3	2	1	0	0	0	0	0	0	0	0	0	0	0	0	0	0	0	0	1	1	0	0	0	1	2	1	0	0	1	1	1	0	0	0	0	0	0	0
26	1	2	0				0	2	3	0	1	0	0	0	0	0	0	0	0	0	0	0	0	0	0	0	0	0	0	0	0	0	0	0	0	0	0	0	0	0	0	0	0	0	0	0
21	1	0	0	3				1	2	1	1	0	0	0	1	0	1	0	0	0	0	1	0	0	0	1	1	1	0	1	0	2	2	1	1	0	1	1	1	0	1	0	0	0	1	1
19	1	2	0	3				2	2	1	0	0	0	1	1	0	1	1	1	0	0	0	0	1	0	0	0	0	0	1	0	1	1	0	0	1	0	0	0	0	0	0	0	0	0	0
28	1	0	0		2			2	3	1	1	0	0	1	0	0	0	0	0	0	0	0	0	0	0	1	0	0	1	1	0	2	3	3	3	2	0	1	1	1	0	0	0	0	0	0
23	1	0	0	3				2	3	0	1	0	0	1	0	0	1	0	0	0	0	1	0	0	0	1	1	0	1	1	0	1	1	1	0	1	0	0	0	0	0	0	0	0	0	0
36	1	1	0		2			1	3	1	1	1	0	0	0	0	1	0	0	0	0	0	0	0	0	1	1	1	1	1	0	1	3	1	1	1	1	1	1	0	0	1	1	1	1	0
22	1	0	0	3				3	2	0	1	1	0	0	0	0	0	0	0	0	0	0	0	0	0	1	0	0	0	1	1	1	2	0	0	0	0	0	0	0	0	0	0	0	0	0
30	1	1	0				0	2	1	0	1	0	1	0	0	0	0	1	1	0	0	0	0	0	0	1	1	1	1	1	0	0	1	0	0	0	1	0	1	0	1	0	0	0	0	0
23	0	1	0	3	2			2	دراسات بعد جامعية (ماجسيتر، دكتوراه...)	0	0	1	1	0	1	1	0	1	1	1	1	0	1	0	0	1	0	0	1	1	1	3	0	0	0	0	0	0	0	0	0	0	0	0	0	1
32	1	1	0				0	2	دراسات بعد جامعية (ماجسيتر، دكتوراه...)	1	1	1	0	0	0	0	0	1	1	0	0	0	0	1	0	1	0	0	0	1	0	1	3	3	1	3	0	1	1	0	0	0	0	0	0	0
23	1	1	0				0	3	2	0	0	0	0	0	0	0	1	1	1	0	0	1	0	0	0	0	0	0	0	1	0	1	0	1	0	1	0	0	0	0	0	0	0	0	0	0
46	1	1	1				0	0	1	0	1	1	1	0	0	1	1	0	0	1	1	1	1	0	0	1	1	1	1	1	0	0	0	0	3	0	1	0	0	0	0	0	0	0	0	1
24	0	0	0		2			3	3	0	0	0	0	1	0	0	0	0	0	0	0	0	0	0	0	1	0	0	0	1	1	0	1	1	0	0	0	0	1	0	0	0	0	0	0	0
31	1	1	0				0	3	3	0	1	1	0	0	0	0	1	1	1	0	0	0	0	0	0	1	0	0	0	1	1	1	1	0	0	1	0	0	0	0	0	0	0	0	0	1
29	1	1	0				0	3	3	0	0	0	0	0	0	0	1	0	0	0	0	0	0	0	0	1	0	0	0	1	0	0	0	0	0	0	0	0	0	0	0	0	0	0	0	0
22	0	2	0	3				2	2	0	0	0	0	1	1	0	0	0	0	0	0	0	0	0	0	1	0	0	1	1	0	0	0	0	0	0	0	0	0	0	0	0	0	0	0	0
22	1	0	0	3				3	2	1	1	1	1	0	0	0	0	0	0	0	0	0	0	0	0	1	1	0	1	1	0	1	1	2	2	0	0	0	0	0	0	0	0	0	0	0
30	1	1	0				0	3	3	0	0	0	0	0	0	0	1	0	0	0	0	1	0	0	0	1	1	1	1	1	0	1	0	0	0	0	1	0	0	0	0	0	0	0	0	0
38	0	0	1			1		2	1	0	1	0	0	0	0	0	0	0	0	0	0	0	0	0	0	1	1	0	0	0	0	1	1	0	0	0	0	1	0	1	0	1	0	0	0	0
23	0	0	0	3				3	2	0	0	0	0	0	0	0	0	0	0	0	0	0	0	0	0	0	1	0	0	0	0	1	0	0	1	1	0	0	0	0	0	0	0	0	0	0
48	1	1	0			1		2	0	0	0	0	0	0	0	0	0	0	0	0	0	0	0	0	0	0	1	0	0	1	1	0	3	2	0	0	0	0	0	0	0	1	0	0	0	0
33	0	1	0		2			3	دراسات بعد جامعية (ماجسيتر، دكتوراه...)	1	0	0	0	0	0	0	0	0	0	0	0	0	0	1	0	1	1	0	1	0	0	1	1	0	0	0	0	0	1	0	0	0	0	1	0	0
39	1	1	1		2			1	3	0	0	0	0	0	1	0	0	0	0	0	0	1	0	0	0	1	0	1	0	1	1	1	0	0	0	0	1	0	0	0	0	0	0	0	0	0
31	1	1	0				0	2	3	0	0	1	0	0	0	0	0	1	1	1	1	0	1	0	0	1	0	1	0	0	0	0	2	1	3	1	1	1	1	0	0	0	0	0	0	0
19	0	0	0	3				2	2	1	0	0	0	0	0	0	0	0	0	1	1	1	1	0	0	1	0	0	0	1	1	1	2	0	0	1	0	1	0	0	0	0	0	0	0	0
23	1	2	0	3				3	2	0	0	0	0	0	1	0	0	0	0	0	0	0	0	0	0	1	0	0	0	1	1	1	1	1	1	0	0	0	0	0	0	0	0	0	0	0
26	1	1	1	3				2	2	0	0	0	0	0	0	0	1	1	1	1	1	1	1	1	0	0	0	1	0	1	0	2	2	1	0	0	1	0	1	0	0	0	1	0	0	0
24	1	0	0	3				3	2	0	1	0	0	1	1	1	0	0	0	0	0	0	0	0	0	1	0	1	1	1	0	1	2	2	1	1	1	1	1	1	1	1	0	0	1	1
24	1	2	0	3				4	2	0	1	0	0	0	0	0	0	0	0	0	0	0	0	0	0	1	0	0	0	1	0	1	1	2	1	1	0	1	1	0	0	0	0	0	0	0
30	1	0	0		2			3	3	0	1	0	0	0	0	0	0	0	0	0	0	0	0	0	0	1	1	0	0	1	0	1	0	1	1	0	0	1	1	0	0	0	0	0	0	0
37	0	0	0		2			3	دراسات بعد جامعية (ماجسيتر، دكتوراه...)	1	1	1	1	1	1	1	1	1	1	1	1	1	1	1	1	1	1	1	1	1	0	1	2	3	1	3	1	1	1	1	1	1	0	0	0	0
25	1	0	0				0	3	3	0	1	0	0	1	1	1	0	0	0	0	0	0	0	0	0	1	0	0	0	1	0	1	0	0	1	1	0	0	0	0	0	0	0	0	0	1
42	1	1	0				0	1	1	0	1	1	1	1	1	1	0	0	0	1	1	0	1	0	0	1	1	0	1	1	0	1	1	0	0	0	0	0	0	0	0	0	0	0	0	1
45	0	1	0			1		4	1	1	1	1	1	1	1	1	1	1	1	1	1	1	1	1	1	1	1	1	1	1	0	0	0	0	0	0	1	0	0	1	1	1	1	1	1	1
22	1	0	0	3		1		3	2	0	1	0	0	1	0	0	0	0	0	0	0	0	0	0	0	1	0	0	1	1	0	2	1	0	1	0	0	1	0	1	0	0	0	0	0	0
25	0	0	0				0	4	3	0	0	0	0	0	0	0	0	0	0	0	0	0	0	1	0	1	0	0	0	0	0	1	0	0	1	0	0	0	0	0	0	0	0	0	0	0
32	1	3	0			1		2	3	0	1	1	0	0	0	0	1	1	1	0	0	0	0	0	0	1	1	1	1	1	0	1	1	1	1	1	1	1	1	1	1	0	0	0	0	0
24	0	0	0	3				2	3	1	0	0	0	0	0	0	0	0	0	0	0	0	0	0	0	1	0	0	0	1	0	2	2	2	1	1	0	0	1	0	0	0	1	0	0	0
71	0	1	0				0	4	دراسات بعد جامعية (ماجسيتر، دكتوراه...)	1	0	0	0	0	0	0	0	0	0	0	0	0	0	0	0	0	0	0	0	0	0	1	0	0	1	0	0	0	0	0	0	0	0	0	0	1
28	1	3	0		2			3	3	0	0	0	0	0	0	0	0	0	0	0	0	0	0	0	0	0	1	1	1	1	1	1	1	1	1	1	1	0	0	0	0	0	0	0	0	0
25	1	1	0				0	2	1	1	1	0	0	1	0	0	0	0	0	0	0	0	0	0	0	1	0	0	1	1	0	2	2	3	3	2	0	1	1	0	1	0	0	0	0	0
24	1	0	0		2			2	دراسات بعد جامعية (ماجسيتر، دكتوراه...)	0	1	0	0	0	0	0	1	0	0	0	0	0	0	0	0	1	1	1	0	1	0	1	1	0	0	0	1	1	0	1	0	1	0	0	0	1
20	1	0	0	3				3	2	0	0	0	0	0	0	0	0	0	0	0	0	0	0	0	0	0	0	0	0	1	0	1	1	1	0	0	0	0	1	0	0	0	0	0	0	0
32	1	3	0		2			1	1	0	0	0	0	1	0	0	0	0	0	0	0	0	0	0	0	0	0	0	1	1	0	1	2	0	0	0	0	0	0	0	0	0	1	0	1	0
23	0	2	0	3				3	2	1	0	0	0	0	0	0	0	0	0	0	0	0	0	0	0	1	0	0	0	1	0	0	1	1	0	0	0	0	0	0	0	0	0	0	0	0
44	0	1	0		2			4	دراسات بعد جامعية (ماجسيتر، دكتوراه...)	1	1	1	1	0	0	0	0	0	0	0	0	0	0	0	0	1	0	0	0	1	0	1	1	0	1	0	0	1	1	0	0	0	0	0	0	0
24	1	0	0	3		1		3	3	0	0	0	0	0	0	0	0	0	0	0	0	0	0	0	0	0	0	0	0	1	1	1	2	0	0	0	0	0	0	0	0	0	0	0	0	0
50	1	1	0				0	4	دراسات بعد جامعية (ماجسيتر، دكتوراه...)	0	0	0	0	1	0	0	1	1	1	1	1	1	1	0	0	0	0	0	0	1	0	2	2	0	0	0	0	0	0	0	0	0	0	0	1	1
39	1	1	0				0	1	1	0	0	0	1	1	1	1	0	0	0	0	0	0	0	0	0	0	1	0	0	0	0	1	1	1	0	1	0	0	0	0	0	0	0	0	1	1
65	0	1	0			1		3	0	0	1	1	1	1	1	1	1	1	1	1	1	1	1	1	1	1	1	0	0	0	0	3	3	0	1	1	0	1	1	0	0	0	0	0	0	1
22	1	0	0	3				3	2	0	0	0	0	0	0	0	0	0	0	0	0	0	0	0	0	0	0	0	0	1	0	1	1	2	1	0	0	0	1	0	0	0	0	0	1	0
46	1	1	0			1		2	3	0	1	1	1	1	1	1	0	0	0	0	0	0	0	0	0	1	0	1	1	1	0	1	1	1	1	1	1	0	0	0	0	1	0	0	0	0
20	1	2	0			1		3	1	1	1	0	0	0	0	0	0	0	0	0	0	0	0	0	0	0	1	1	0	1	0	1	2	1	0	1	1	1	1	0	0	0	0	0	0	1
27	1	2	0		2	1		3	3	0	0	0	0	1	0	0	0	1	1	0	0	0	0	0	0	1	1	1	1	1	0	2	3	2	2	1	1	1	1	0	0	1	0	0	0	0
20	1	0	0	3				2	2	0	0	0	0	0	0	0	0	0	0	0	0	0	0	0	1	1	0	0	0	0	0	1	1	2	0	0	0	0	0	0	0	0	0	0	0	0
23	1	3	0			1		3	2	0	0	1	1	0	0	0	0	0	0	1	1	0	1	0	0	0	0	1	1	0	0	1	2	0	1	1	1	0	0	0	0	0	0	0	0	0
48	1	1	0		2			3	3	1	1	1	1	1	1	1	0	1	1	1	1	0	1	0	0	1	0	0	0	1	1	1	2	1	2	0	0	0	0	0	0	0	0	0	0	0
21	1	2	0	3				3	2	0	0	0	0	0	0	0	0	0	0	0	0	0	0	0	0	1	1	1	1	1	1	2	3	1	0	0	1	1	0	0	0	0	0	0	0	0
18	1	0	0	3				3	2	0	0	0	0	0	0	0	0	0	0	0	0	0	0	1	1	1	0	0	1	1	1	2	3	2	1	0	0	1	1	0	0	0	0	0	0	0
25	1	1	0			1		3	3	0	1	0	0	1	0	0	1	0	0	1	1	0	1	0	0	0	0	0	1	1	0	1	1	1	1	1	0	0	0	0	0	0	0	0	0	0
32	1	1	0				0	4	3	1	1	1	0	1	0	0	1	1	1	1	1	1	1	1	0	1	1	0	1	1	0	2	3	1	0	1	0	1	1	0	0	1	0	0	0	0
23	1	0	1				0	3	3	0	0	0	0	1	1	1	0	0	0	0	0	0	0	0	0	1	1	0	1	0	0	2	1	1	1	0	0	1	0	0	0	1	0	0	0	0
41	1	1	0				0	2	1	0	1	1	1	1	1	1	0	1	1	1	1	0	1	1	1	1	0	0	1	1	1	1	0	1	1	1	0	0	0	0	0	0	0	0	0	0
30	0	1	1	3				3	2	0	1	1	0	0	0	0	1	1	1	0	0	0	0	0	0	1	1	0	1	1	0	1	1	2	2	0	0	1	1	0	0	0	0	0	0	0
62	0	1	0		2			2	3	0	0	0	0	0	0	0	1	0	0	0	0	1	0	0	0	0	0	1	0	1	0	0	1	2	0	2	1	0	1	0	0	0	0	0	0	1
52	1	3	0				0	4	3	0	0	0	0	0	0	0	0	0	0	0	0	0	0	0	0	1	0	0	1	1	0	1	0	0	0	1	0	0	0	0	1	1	0	0	0	0
21	1	0	1	3				3	2	0	1	0	0	1	0	0	0	1	1	1	1	0	1	1	0	0	1	0	0	0	0	1	3	1	2	1	0	1	1	1	1	1	0	0	0	0
28	0	1	1	3		1		2	دراسات بعد جامعية (ماجسيتر، دكتوراه...)	1	0	0	0	0	1	0	0	0	0	0	0	0	0	0	0	0	1	0	0	0	0	0	0	0	0	0	0	0	0	0	0	0	1	0	0	0
24	1	0	0	3				3	2	0	0	0	0	0	0	1	0	0	0	0	0	0	0	0	0	0	0	0	0	1	0	1	0	1	0	0	0	0	0	0	0	0	1	0	0	0
60	1	1	0				0	3	0	0	0	0	0	0	0	0	1	1	1	1	1	0	1	0	0	0	0	0	0	1	1	1	0	0	2	0	0	0	0	0	0	0	1	0	0	1
20	1	0	0	3				3	2	0	0	1	0	0	0	0	0	1	1	1	1	0	1	0	0	0	0	0	1	1	0	0	0	0	0	0	0	0	0	0	0	0	0	0	1	0
20	1	0	0	3				2	2	1	1	1	1	0	0	0	0	1	1	0	0	0	0	0	1	0	0	0	0	0	0	1	0	0	0	0	0	0	0	0	0	0	0	0	0	0
20	1	0	0	3				3	2	1	1	0	0	0	0	0	0	0	0	0	0	0	0	0	0	1	0	0	0	0	0	2	2	1	0	1	0	1	1	0	0	0	0	0	0	0
26	1	0	0	3		1		2	دراسات بعد جامعية (ماجسيتر، دكتوراه...)	0	1	0	0	1	0	0	0	0	0	0	0	0	0	1	1	1	0	0	0	0	0	2	2	2	0	0	0	0	1	0	1	0	0	0	0	0
30	1	1	0			1		3	3	0	1	1	0	0	0	0	1	1	1	0	0	0	0	0	0	0	1	0	0	1	0	2	1	2	0	2	0	1	0	0	0	0	0	0	1	0
45	0	0	0		2			2	3	0	1	0	0	0	0	0	0	0	0	0	0	1	0	0	0	0	0	0	0	0	0	1	1	0	0	0	0	0	0	0	0	0	0	0	0	0
72	0	1	0				0	2	3	0	0	0	0	0	0	0	0	1	1	0	0	0	0	0	0	0	1	0	0	1	0	1	0	0	0	0	0	0	0	0	0	0	0	0	1	0
23	1	0	0	3				4	2	0	0	0	0	0	0	0	0	0	0	0	0	0	0	0	0	1	0	1	0	0	0	1	1	2	1	0	1	1	1	0	0	0	0	0	0	0
19	1	0	0	3				3	2	0	0	0	0	0	0	0	0	0	0	0	0	0	0	0	0	1	1	1	0	1	1	1	2	1	1	1	1	0	0	0	0	1	0	0	0	0
24	1	0	1		2			3	3	0	1	0	0	1	0	0	0	0	0	0	0	0	0	0	0	1	0	0	0	1	1	1	1	0	0	0	0	0	0	0	0	0	0	0	0	0
Sarah	1	0	0	3				2	2	1	0	1	0	0	0	0	0	0	0	0	0	0	0	0	0	1	0	1	0	0	1	0	2	2	0	0	1	0	0	0	0	0	0	0	0	0
22	1	0	0	3				3	2	0	0	0	0	0	0	0	0	0	0	0	0	0	0	0	0	0	0	0	0	0	0	1	1	1	1	1	0	1	0	0	0	0	0	0	0	0
28	0	1	1	3		1		2	دراسات بعد جامعية (ماجسيتر، دكتوراه...)	1	0	0	0	0	1	0	0	0	0	0	0	0	0	0	0	0	1	0	0	0	0	0	0	0	0	0	0	0	0	0	0	0	1	0	0	0
18	1	0	0	3				2	2	1	0	0	0	0	0	0	0	0	0	0	0	0	0	0	0	0	0	1	0	0	1	2	2	2	0	0	1	1	1	0	0	0	0	0	0	0
33	0	1	0		2			2	1	0	0	0	0	1	0	0	0	0	0	0	0	0	0	0	1	1	0	0	0	0	0	1	1	2	0	0	0	0	0	0	0	0	0	0	0	0
21	1	0	0	3				3	2	0	0	0	0	0	0	0	0	0	0	0	0	0	0	0	1	1	1	0	1	0	0	3	3	2	2	1	0	1	1	0	0	0	0	0	0	0
23	1	2	0				0	2	3	0	1	1	0	0	0	0	0	1	1	1	1	0	1	1	0	1	0	0	0	1	0	1	2	1	0	1	0	1	1	0	0	0	1	0	0	1
21	0	0	1	3				3	2	0	0	0	0	0	0	0	0	0	0	0	0	0	0	0	0	1	0	0	1	0	0	1	1	1	0	0	0	0	0	0	0	0	0	0	0	0
56	0	1	0		2			2	1	1	0	0	0	0	0	0	0	0	0	0	0	0	0	0	0	1	0	0	0	0	0	0	0	0	0	0	0	0	0	0	0	0	0	0	0	0
25	1	1	0				0	3	3	0	0	0	0	1	1	1	0	0	0	1	1	1	1	0	0	1	1	0	1	1	1	2	1	0	0	0	0	1	1	0	0	0	0	0	0	0
22	1	0	0	3				3	2	0	1	1	0	0	0	0	0	0	0	0	0	0	0	1	1	1	0	0	1	0	0	1	2	1	0	1	0	1	1	0	0	1	0	0	0	0
44	1	1	0				0	2	1	1	1	0	0	0	0	0	0	0	0	0	0	0	0	0	0	1	0	0	0	0	1	0	0	0	0	0	0	0	0	0	0	0	0	0	0	0
19	0	0	0	3				2	2	1	0	0	0	0	0	0	0	0	0	0	0	0	0	0	0	0	0	0	0	0	0	0	0	0	0	0	0	0	0	0	0	0	0	0	0	0
24	1	0	0	3			0	3	2	1	1	0	0	1	0	0	0	0	0	0	0	0	0	0	0	1	1	0	1	0	0	3	3	3	3	2	0	1	0	0	0	0	0	0	0	0
42	1	1	0			1		1	3	0	1	1	0	0	0	0	0	0	0	0	0	0	0	0	0	1	0	0	1	1	1	2	0	1	0	0	0	0	0	0	0	0	0	0	0	0
21	1	0	0	3				3	2	1	0	0	0	1	0	0	0	0	0	0	0	0	0	1	1	1	0	1	0	1	0	1	0	0	1	1	1	0	0	0	0	0	0	0	0	0
19	1	0	0	3				2	2	0	1	0	1	1	1	0	0	0	0	0	0	0	0	1	1	1	0	0	1	1	0	1	1	1	1	1	0	0	0	0	0	0	0	0	0	0
21	1	0	0	3				2	2	0	1	1	0	0	0	0	0	0	0	0	0	0	0	0	0	0	0	0	0	0	1	1	3	0	0	0	0	0	1	0	0	0	0	0	1	0
27	1	1	0	3				1	2	0	0	0	1	0	1	0	0	0	0	0	0	0	0	0	0	1	1	0	0	0	0	2	2	3	3	2	0	1	1	1	0	0	0	0	0	0
27	0	1	0		2			2	1	0	1	0	0	0	0	0	0	0	0	0	0	0	0	0	0	1	0	0	0	1	0	1	3	2	0	0	0	0	1	0	0	0	0	0	0	0
46	0	1	0		2			2	دراسات بعد جامعية (ماجسيتر، دكتوراه...)	1	0	0	0	0	0	0	0	0	0	0	0	0	0	0	0	0	0	0	0	1	0	2	1	2	0	1	0	0	0	0	0	0	0	0	0	0
23	0	0	0	3				4	2	1	0	0	0	0	0	0	0	0	0	0	0	0	0	0	1	1	0	0	1	1	0	1	2	2	1	1	0	0	1	0	0	0	0	0	0	0
20	1	0	0	3				3	2	0	1	1	0	1	0	0	0	0	0	0	0	0	0	0	0	1	0	0	0	1	0	1	0	1	0	1	0	1	1	0	0	1	0	0	0	0
58	0	1	0		2			2	دراسات بعد جامعية (ماجسيتر، دكتوراه...)	0	0	0	0	0	0	1	0	0	0	1	1	0	1	0	0	0	0	0	0	1	1	1	0	0	0	1	0	0	0	0	0	0	0	0	0	0
26	1	1	0				0	0	0	0	0	0	1	1	1	1	0	0	0	0	0	0	0	0	0	1	1	0	1	1	1	1	0	0	0	0	0	0	1	1	0	0	0	0	0	1
22	0	0	1	3				3	2	0	0	0	0	0	0	0	0	0	0	0	0	0	0	0	0	0	0	0	0	1	0	1	1	1	2	1	0	0	1	0	0	0	0	0	0	0
22	0	0	0		2			3	3	0	0	0	0	0	0	0	0	0	0	1	1	1	1	0	0	1	0	1	0	1	0	1	0	1	1	0	1	0	0	0	0	0	0	0	0	0
21	0	0	0	3				2	2	1	0	0	0	0	0	0	0	0	0	0	0	0	0	0	0	1	1	0	0	0	0	0	1	1	0	0	0	0	0	0	0	0	0	0	0	0
23	0	0	1	3				2	2	0	0	0	0	1	0	0	1	0	0	0	0	0	0	0	0	1	0	0	0	1	0	1	0	1	2	0	0	0	0	0	0	0	0	0	0	0
19	1	0	0	3				3	2	0	0	0	0	0	0	0	0	1	1	0	0	0	0	0	0	1	0	0	0	1	1	1	0	1	0	0	0	1	1	0	0	0	0	0	0	0
23	0	2	0	3				1	2	1	0	0	0	0	0	0	0	0	0	0	0	0	0	0	0	0	0	0	0	0	0	1	1	1	1	0	0	1	1	0	0	0	0	0	0	0
28	1	1	0	3				3	3	1	1	0	0	0	0	0	0	1	1	0	0	0	0	0	0	1	0	0	1	0	0	2	2	1	2	1	0	1	0	0	0	0	0	0	0	1
22	1	0	0	3				4	2	1	0	0	0	1	1	0	0	1	1	1	1	0	1	0	0	1	1	0	1	1	0	1	1	2	2	2	0	0	0	0	0	0	0	0	0	0
24	1	0	0	3				3	2	1	0	0	0	0	0	0	0	0	0	0	0	0	0	0	0	1	0	0	0	1	0	1	1	2	1	2	0	1	1	0	0	0	0	0	0	0
22	0	0	0	3				4	2	0	0	0	0	0	0	0	0	0	0	0	0	0	0	0	0	0	0	0	0	0	0	0	0	0	0	0	0	0	0	0	0	0	0	0	0	0
23	0	0	0	3				4	2	1	1	1	1	1	1	1	1	0	0	0	0	1	0	0	0	1	1	0	1	1	0	3	1	3	3	3	0	1	0	0	1	0	0	0	1	0
26	0	0	1	3				2	2	0	0	0	0	0	0	0	0	0	0	0	0	0	0	0	0	1	0	0	0	0	0	1	1	1	0	0	0	0	0	1	0	1	0	0	0	0
23	1	0	0	3				2	2	0	0	0	0	0	0	0	0	0	0	0	0	0	0	0	0	0	0	0	0	0	0	1	1	0	0	0	0	0	1	1	1	0	0	0	0	0
22	0	2	0	3				4	2	1	1	0	0	0	0	0	0	0	0	0	0	0	0	0	0	1	1	0	1	0	0	1	1	1	2	0	0	0	0	0	1	0	0	0	0	0
21	1	0	0	3				2	2	0	0	0	0	0	0	0	0	0	0	0	0	0	0	0	0	0	0	0	0	0	0	1	0	1	0	0	0	0	0	0	0	0	0	0	0	0
23	0	0	0	3				2	2	0	0	0	0	1	0	0	0	0	0	0	0	0	0	0	0	0	0	0	0	0	0	1	1	2	2	0	0	0	0	0	0	0	0	0	0	0
21	1	0	0	3				3	2	1	0	0	0	1	0	0	0	0	0	0	0	0	0	0	0	1	1	0	0	1	0	2	2	2	0	0	0	1	0	0	0	0	0	0	0	0
26	0	0	0			1		4	1	0	0	0	0	1	0	0	0	0	0	0	0	0	0	0	0	0	0	0	0	0	1	0	0	0	1	0	0	0	0	1	1	1	0	0	0	0
25	1	1	0				0	1	1	0	1	1	0	0	0	0	0	0	0	0	0	0	0	1	0	0	0	1	0	0	0	0	0	1	0	0	1	0	0	0	0	0	0	0	0	0
26	0	0	0	3				2	2	0	1	0	0	0	0	0	0	0	0	0	0	0	0	0	0	1	1	0	0	0	0	1	0	1	1	0	0	0	0	1	1	0	0	0	0	0
23	0	2	0	3				4	2	0	0	0	0	0	0	0	0	0	0	0	0	0	0	0	0	0	0	1	0	0	0	1	1	1	1	1	1	0	0	0	1	1	0	0	0	0
28	0	1	1	3		1		2	دراسات بعد جامعية (ماجسيتر، دكتوراه...)	1	0	0	0	0	1	0	0	0	0	0	0	0	0	0	0	0	1	0	0	0	0	0	0	0	0	0	0	0	0	0	0	0	1	0	0	0
23	0	0	0	3				1	2	0	1	0	0	0	1	0	0	0	0	0	0	0	0	0	0	0	1	0	0	1	1	1	0	2	2	1	0	1	1	0	0	0	0	0	0	0
24	1	0	0	3				3	2	0	1	0	1	0	0	1	1	1	1	1	1	1	1	0	0	1	1	1	1	1	0	2	2	3	3	3	1	1	0	1	0	0	1	0	1	0
22	1	0	0	3				2	2	0	1	0	1	1	1	1	0	0	0	1	1	0	1	1	1	1	1	1	1	0	0	2	3	3	0	3	1	1	0	0	0	1	0	0	0	0
20	1	0	0	3				2	2	0	1	0	0	0	0	0	0	0	0	0	0	0	0	0	0	1	0	1	0	1	0	1	1	1	0	0	1	0	0	0	0	0	0	0	0	0
65	0	1	0			1		1	0	0	0	0	0	0	0	0	0	0	0	0	0	0	0	0	0	0	0	0	0	1	0	0	0	0	2	0	0	0	0	0	0	0	0	0	0	0
50	1	1	0		2			3	3	1	0	0	0	0	0	0	1	0	0	0	0	0	0	0	0	1	0	0	1	0	0	2	0	1	2	1	0	0	0	0	0	0	0	0	0	0
58	1	1	0				0	1	0	0	1	1	1	1	1	1	1	1	1	1	1	1	1	1	1	1	1	1	1	1	1	2	2	0	1	0	1	1	1	1	1	1	0	0	0	0
21	1	0	0	3				1	2	0	1	0	0	0	0	0	0	1	1	1	1	0	1	1	0	1	0	0	1	0	0	1	2	2	1	2	0	0	0	0	0	0	0	0	0	0
22	1	0	0	3				3	2	1	0	0	0	0	0	0	1	1	1	1	1	1	1	0	0	0	0	0	0	1	0	1	2	2	0	0	0	0	0	0	0	0	0	0	0	0
16	0	0	0	3				2	1	1	0	1	0	0	0	0	0	1	1	1	1	0	1	1	0	0	0	0	0	0	0	3	2	1	0	0	0	0	1	0	0	0	0	0	0	0
22	1	0	0	3				3	2	0	0	0	0	0	0	0	1	1	1	0	0	0	0	0	0	0	0	0	0	1	1	2	2	2	1	2	0	1	1	0	0	0	0	0	0	0
21	1	0	0	3				2	2	0	0	0	0	0	0	0	0	0	0	0	0	0	0	0	0	1	1	0	1	0	0	1	0	1	1	1	0	1	0	0	0	0	0	0	0	0
55	1	1	0				0	1	1	0	0	0	0	0	0	0	0	0	0	0	0	0	0	1	1	1	1	0	1	0	1	1	2	2	1	1	0	0	0	0	0	0	1	0	0	1
55	1	1	0				0	1	1	0	0	0	0	0	0	0	0	0	0	0	0	0	0	1	1	1	1	0	1	0	1	1	2	2	1	1	0	0	0	0	0	0	1	0	0	1
55	1	1	0				0	1	1	0	0	0	0	0	0	0	0	0	0	0	0	0	0	1	1	1	1	0	1	0	1	1	2	2	1	1	0	0	0	0	0	0	1	0	0	1
24	0	0	0	3				4	2	1	0	0	0	0	0	0	0	0	0	0	0	0	0	0	0	0	1	1	1	1	0	1	1	1	0	0	1	0	1	1	0	0	0	0	0	0
16	1	0	0	3				1	1	0	0	0	0	0	0	0	0	0	0	0	0	0	0	0	0	0	0	0	0	0	0	0	1	0	0	0	0	0	0	0	0	0	0	0	0	0
23	0	2	0	3				4	2	0	0	0	0	0	0	0	0	0	0	0	0	0	0	0	0	0	0	1	0	0	0	1	1	1	1	1	1	0	0	0	1	1	0	0	0	0
22	0	2	0	3				2	2	0	0	0	0	0	0	0	0	0	0	1	1	1	1	0	0	0	0	0	0	0	0	2	2	1	1	1	0	1	1	0	0	0	0	0	0	0
21	0	0	0	3				3	2	0	0	0	0	0	0	0	0	0	0	0	0	0	0	0	0	0	0	1	1	0	0	1	1	0	0	0	1	0	0	0	0	0	0	0	0	0
21	0	0	1	3				2	2	0	0	0	0	0	0	1	0	1	1	1	1	0	1	0	0	1	0	0	0	1	0	1	0	1	0	0	0	0	1	0	0	0	0	0	0	0
24	1	0	0	3				3	3	0	1	1	0	1	0	0	1	0	0	0	0	1	0	0	0	1	0	1	1	0	1	1	1	1	1	1	1	0	0	0	0	1	1	0	0	0
23	1	0	0	3				2	2	0	0	1	0	0	0	0	1	1	1	1	1	1	1	0	0	1	1	0	0	1	0	2	1	0	0	0	0	0	0	0	0	0	0	0	0	0
23	0	0	0	3				1	2	0	0	0	0	0	0	0	0	0	0	0	0	0	0	0	0	0	0	0	0	0	0	0	0	0	1	0	0	0	0	0	0	0	0	0	0	0
21	0	0	0	3				3	2	0	1	0	0	0	0	0	1	0	0	0	0	0	0	1	1	1	0	0	0	1	0	0	1	0	0	0	0	1	0	0	0	0	0	0	0	0
39	1	0	0		2			2	دراسات بعد جامعية (ماجسيتر، دكتوراه...)	0	0	0	0	0	0	0	0	0	0	0	0	0	0	0	0	0	0	0	0	0	0	2	2	2	2	2	0	1	1	0	0	1	0	0	1	0
20	1	0	0	3				3	2	0	0	1	1	0	0	0	0	1	1	1	1	0	1	0	0	0	1	0	0	1	0	3	2	2	1	0	0	1	1	0	0	0	0	0	0	0
23	1	0	0	3				3	2	0	0	0	0	0	0	0	0	0	0	0	0	0	0	0	0	0	0	0	0	0	0	1	1	1	1	1	0	0	0	0	0	0	0	0	0	0
20	0	0	1	3				2	2	0	0	0	0	0	0	0	0	0	0	0	0	0	0	1	0	1	0	0	0	1	0	1	2	1	0	0	0	0	0	0	0	0	0	0	0	0
20	1	0	0	3				2	2	0	1	1	1	0	0	0	0	0	0	0	0	0	0	0	0	1	1	0	0	1	0	1	1	1	1	1	0	0	0	0	0	0	0	0	0	0
20	0	0	0	3				2	2	0	0	0	0	1	0	0	0	1	1	1	1	0	1	0	0	1	0	0	0	1	0	1	1	2	2	3	0	1	1	0	0	0	0	0	0	0
20	0	0	0	3				2	2	0	1	0	0	1	0	0	0	1	1	1	1	0	1	0	0	1	0	0	0	0	0	1	0	1	0	1	0	0	0	0	0	0	0	0	0	0
21	1	0	1	3				3	2	0	1	1	1	0	0	0	0	1	1	0	0	0	0	0	0	1	0	0	0	0	0	3	3	1	2	1	0	0	0	1	1	0	0	0	0	0
55	1	1	0				0	2	1	0	1	1	1	0	0	0	1	1	1	0	0	0	0	1	0	0	0	0	0	1	1	2	2	1	1	1	0	0	0	0	0	0	0	0	0	1
42	1	1	0			1		3	3	1	1	0	0	0	0	0	1	1	1	0	0	0	0	0	0	1	0	0	0	1	0	0	1	1	3	0	0	0	0	0	0	1	0	0	0	0
22	1	0	0	3				2	2	0	0	0	0	0	1	0	0	0	0	0	0	0	0	0	0	1	0	0	0	1	1	0	0	1	1	0	0	0	0	0	0	0	1	0	1	0
25	0	0	0	3				2	2	0	0	0	0	0	0	0	0	0	0	0	0	0	0	0	0	1	0	0	0	1	0	0	0	0	0	0	0	1	1	0	0	0	0	0	0	0
23	0	0	1	3				3	2	0	0	0	0	0	0	0	0	0	0	0	0	0	0	0	0	0	0	0	0	0	0	1	0	1	0	1	0	0	0	0	0	0	0	0	0	0
33	1	1	0	3				0	2	0	1	1	1	0	1	0	1	1	1	1	1	1	1	0	0	1	0	1	1	1	1	1	2	2	2	2	1	0	1	0	1	1	0	0	0	0
27	1	0	0	3				4	2	0	0	0	0	1	0	0	0	0	0	0	0	0	0	0	0	1	0	0	0	1	1	1	0	1	1	0	0	0	0	1	0	0	0	0	0	0
21	1	0	1	3				2	2	0	0	0	0	0	0	0	0	0	0	0	0	0	0	0	0	0	1	0	1	0	0	1	0	0	0	1	0	1	1	0	0	0	0	0	0	0
22	1	0	1	3				2	2	0	0	0	1	0	0	1	0	0	0	0	0	0	0	0	0	0	0	0	1	0	0	1	1	1	1	0	0	0	0	0	0	0	0	0	0	0
22	1	0	1	3				3	2	0	0	0	0	0	0	0	0	0	0	0	0	0	0	0	0	0	0	0	0	0	0	1	1	1	0	0	0	0	0	0	0	0	0	0	0	0
23	1	0	0	3				3	2	1	1	0	0	1	1	1	1	1	1	1	1	1	1	0	0	1	1	1	0	1	0	1	0	1	1	0	1	0	0	0	0	1	0	0	0	0
61	0	1	0			1		3	دراسات بعد جامعية (ماجسيتر، دكتوراه...)	0	1	0	0	0	0	0	1	0	0	0	0	0	0	0	0	1	0	0	0	0	1	1	1	1	1	1	0	0	0	0	0	0	0	0	1	1
28	1	1	1			1		2	3	0	0	0	0	0	1	0	0	0	0	1	1	1	1	0	0	1	0	0	0	0	0	1	0	1	0	0	0	0	0	0	0	0	0	0	0	0
25	0	0	0		2			1	3	1	1	0	0	1	0	0	0	0	0	0	0	0	0	0	0	1	0	0	1	0	0	1	0	2	1	2	0	1	1	0	0	0	0	0	0	0
39	0	1	1		2			1	3	0	1	0	1	0	0	0	0	0	0	0	0	0	0	1	0	1	0	0	0	0	0	2	3	1	3	0	0	1	1	1	1	0	1	0	0	0
21	1	0	1	3				2	2	0	0	0	0	0	0	0	0	0	0	0	0	0	0	0	0	0	1	0	1	0	0	1	0	0	0	1	0	1	1	0	0	0	0	0	0	0
22	1	0	0	3				2	2	0	1	0	0	1	0	0	1	0	0	0	0	1	0	0	0	1	0	0	0	1	1	2	1	1	2	2	0	0	1	0	0	0	0	0	0	0
26	1	0	0		2			4	3	0	0	0	0	1	1	1	0	0	0	1	1	1	1	0	1	1	0	0	1	1	0	1	0	2	3	0	0	1	1	0	0	0	0	0	0	0
22	0	0	0	3				3	2	0	1	0	0	0	1	0	0	0	0	0	0	0	0	0	0	0	1	0	0	0	1	2	0	0	1	0	0	1	1	0	0	0	0	0	0	0
25	0	0	0	3				2	2	1	0	0	1	1	1	1	0	0	0	1	1	1	1	0	0	0	0	0	0	0	1	0	1	1	0	0	0	0	0	0	0	0	0	0	0	0
35	1	0	0		2			2	3	0	0	0	0	0	0	0	0	0	0	0	0	0	0	0	0	0	0	1	0	0	0	0	0	1	1	0	1	0	0	0	0	1	0	0	0	0
22	1	2	0				0	2	3	0	1	0	1	0	0	0	0	0	0	0	0	0	0	1	0	1	1	0	0	1	0	1	1	1	0	0	0	0	0	0	0	1	0	0	0	0
24	1	0	0	3				4	3	0	1	0	1	1	0	1	0	1	1	1	1	0	1	0	0	1	0	0	1	0	0	1	1	1	0	0	0	0	0	0	0	0	0	0	0	0
52	1	1	0				0	2	1	0	1	1	1	0	0	0	0	0	0	1	1	1	1	0	0	1	0	0	0	1	1	2	2	0	0	0	0	0	0	1	1	0	0	0	0	1
35	1	0	0		2			2	دراسات بعد جامعية (ماجسيتر، دكتوراه...)	0	0	0	0	0	0	0	0	0	0	0	0	0	0	0	0	1	0	0	0	0	0	1	0	1	1	2	0	1	0	0	0	0	0	0	0	0
25	1	0	1		2			3	3	0	1	0	0	0	0	1	0	0	0	0	0	0	0	0	0	1	0	1	1	0	0	1	0	0	0	0	1	1	0	0	0	1	0	0	0	0
20	1	0	0	3				3	2	0	1	1	1	0	0	0	0	1	1	0	0	0	0	0	0	1	1	0	0	1	0	2	2	0	0	0	0	1	1	0	0	0	0	0	0	0
20	1	0	0	3				2	2	0	0	0	0	0	0	0	0	0	0	0	0	0	0	0	0	1	0	1	1	1	0	1	1	1	0	1	1	1	1	0	0	0	0	0	0	0
29	1	0	0		2			2	دراسات بعد جامعية (ماجسيتر، دكتوراه...)	1	0	0	0	0	0	0	0	0	0	0	0	0	0	0	0	1	0	1	1	1	0	1	1	0	1	0	1	1	1	0	1	1	0	0	0	0
26	1	0	0		2			3	3	0	1	0	0	0	0	0	1	1	1	0	0	1	0	0	0	1	0	0	1	0	0	1	0	2	2	1	0	0	0	1	0	0	0	0	0	0
21	1	2	0	3				4	2	1	0	0	0	0	0	0	1	1	1	1	1	1	1	1	1	0	0	1	0	0	0	0	0	0	0	0	1	0	0	0	0	0	0	0	0	0
25	1	0	0	3		1		2	3	0	1	1	1	0	0	0	0	1	1	0	0	0	0	1	0	1	0	0	1	1	0	0	1	1	1	2	0	0	1	0	0	0	0	0	0	0
21	0	2	0	3				1	2	0	1	1	0	0	0	0	0	0	0	0	0	0	0	0	0	1	1	1	1	1	0	3	3	3	3	3	1	1	1	1	1	0	0	0	0	0
23	0	0	0	3				2	2	0	0	0	0	0	0	0	0	0	0	0	0	0	0	0	0	0	0	0	0	0	0	0	0	0	0	0	0	0	0	0	0	0	0	0	0	0
23	1	0	0	3				3	2	1	0	1	1	0	1	1	0	1	1	1	1	0	1	0	0	0	0	0	0	1	0	3	2	3	1	1	0	1	1	0	0	0	0	0	0	0
23	0	0	0	3				2	2	0	1	0	0	1	1	1	0	0	0	0	0	0	0	0	0	1	1	0	0	0	0	0	0	1	1	0	0	0	0	0	0	0	0	0	0	0
51	1	1	0				0	3	1	0	0	0	0	1	1	1	0	0	0	1	1	0	1	0	0	1	0	0	0	0	0	1	2	3	3	1	0	0	0	0	0	1	0	0	0	0
30	1	1	1				0	2	دراسات بعد جامعية (ماجسيتر، دكتوراه...)	0	0	0	0	1	0	1	0	0	0	1	1	1	1	0	0	0	0	0	0	0	0	2	1	0	0	0	0	0	0	0	0	0	0	0	0	0
57	1	1	0			1		3	3	1	0	1	1	0	0	0	0	0	0	0	0	0	0	0	0	1	0	0	1	1	0	3	2	2	3	3	0	0	0	0	0	0	0	0	0	0
19	1	0	0	3				2	2	1	0	1	1	0	1	1	0	0	0	1	1	0	1	0	0	0	0	0	0	1	0	1	2	1	1	0	0	0	0	0	0	0	0	0	0	0
23	0	0	0	3				4	2	0	1	0	0	0	0	0	0	0	0	0	0	0	0	0	0	1	0	0	0	1	0	0	0	0	0	0	0	0	0	0	0	0	0	0	0	0
20	1	2	0				0	0	1	0	1	1	1	1	1	1	0	0	0	0	0	0	0	0	1	0	1	1	0	1	0	1	0	1	1	1	1	0	1	0	0	1	0	0	0	1
23	1	0	0	3				3	2	0	1	0	0	0	0	0	0	0	0	1	1	0	1	1	1	0	0	1	1	0	0	1	2	1	2	1	1	0	0	0	1	1	0	0	0	0
22	0	0	0	3				3	2	0	0	0	0	1	1	1	0	0	0	0	0	0	0	0	0	1	1	1	1	0	0	1	3	1	0	1	1	1	1	1	1	0	0	0	0	0
23	1	2	0				0	1	3	0	0	0	0	0	0	0	1	1	1	1	1	1	1	0	0	0	0	0	0	0	1	1	2	3	3	3	0	0	0	0	1	0	0	0	1	0
٢١سنة	0	0	1	3				2	2	1	1	0	0	0	0	0	0	0	0	0	0	0	0	0	0	1	0	0	1	0	0	2	2	2	2	2	0	1	1	0	0	0	0	0	0	0
24	0	2	0	3				2	2	1	1	1	1	1	1	1	1	0	0	0	0	1	0	0	0	1	0	1	0	1	0	2	2	1	0	1	1	0	0	0	0	0	0	0	0	0
39	1	1	0		2			2	1	0	0	0	0	0	0	0	0	0	0	0	0	0	0	0	0	0	0	0	0	1	0	2	1	1	0	1	0	0	0	0	1	0	0	0	0	0
23	0	0	0	3			0	2	2	0	0	0	0	1	1	1	1	0	0	1	1	1	1	1	1	0	1	0	0	0	0	1	1	2	2	0	0	0	1	0	0	0	0	0	0	0
42	1	1	0				0	3	1	0	1	0	0	0	0	0	1	0	0	0	0	1	0	0	0	1	0	0	0	1	1	3	3	2	3	2	0	1	1	0	1	0	1	0	0	0
25	1	2	0	3				3	2	0	0	0	0	0	0	0	0	0	0	0	0	0	0	1	1	1	0	1	0	0	0	1	1	3	2	2	1	1	1	0	1	0	0	0	0	0
23	0	0	0			1		3	3	0	0	0	0	0	0	0	0	1	1	1	1	0	1	0	0	0	0	0	0	0	1	1	2	0	1	0	0	0	0	0	0	0	0	0	0	0
29	0	1	0		2			3	دراسات بعد جامعية (ماجسيتر، دكتوراه...)	1	1	1	0	0	0	0	0	0	0	0	0	0	0	0	0	1	0	0	1	0	0	1	1	1	1	1	0	0	0	0	0	0	0	0	0	0
24	0	0	0		2			2	3	0	0	0	0	0	0	0	0	0	0	0	0	1	0	0	0	0	0	1	0	1	0	1	1	1	0	0	1	0	0	0	0	0	0	0	0	0
22	0	2	0	3				2	2	1	0	0	0	0	0	0	0	0	0	0	0	0	0	0	0	1	0	0	0	0	0	1	1	1	0	1	0	0	1	0	0	0	0	0	0	0
20	1	0	0	3				2	2	0	1	1	0	0	0	1	0	0	0	0	0	0	0	0	0	0	0	0	0	1	0	1	2	3	3	0	0	1	1	0	0	1	0	0	0	0
23	1	0	0	3				2	2	1	0	0	0	0	0	0	0	0	0	0	0	0	0	0	0	0	0	0	0	0	0	0	0	1	1	1	0	0	0	0	0	0	0	0	0	0
30	0	1	0		2			2	3	0	1	0	0	0	0	0	1	1	1	0	0	0	0	1	1	0	0	1	0	1	0	0	1	1	0	0	1	0	0	0	0	0	0	0	0	0
19	1	0	1	3				3	2	1	1	1	0	1	1	0	0	0	0	0	0	0	0	0	0	1	0	1	1	1	1	1	1	1	1	1	1	0	0	0	0	0	0	0	1	1
24	1	0	1	3				2	دراسات بعد جامعية (ماجسيتر، دكتوراه...)	0	1	1	0	1	0	0	1	1	1	0	0	0	0	0	0	1	0	0	1	1	0	1	0	2	3	2	0	1	0	0	0	0	0	0	1	0
22	0	2	0	3				3	2	0	0	0	0	0	0	0	0	0	0	0	0	0	0	0	0	0	0	0	0	0	0	0	1	0	0	0	0	0	0	0	0	0	0	0	0	0
23	1	0	0	3				2	2	1	0	0	1	0	0	0	0	1	1	0	0	0	0	0	0	1	1	1	0	1	0	2	3	3	0	1	1	1	1	0	0	1	0	0	1	0
21	1	0	1	3				2	2	0	0	0	0	0	1	0	0	0	0	1	1	1	1	0	0	1	0	0	0	0	0	1	0	1	0	0	0	1	1	0	0	0	0	0	0	0
20	0	0	0	3				4	2	0	0	0	0	0	0	0	0	0	0	0	0	0	0	0	0	0	0	0	0	0	0	0	1	2	2	1	0	1	1	0	0	0	0	0	0	0
22	0	2	0	3				3	2	0	0	1	1	0	0	0	0	0	0	0	0	0	0	0	0	0	0	1	1	0	0	1	0	0	0	0	1	0	0	0	0	1	0	0	0	0
20	1	0	1	3		1		2	2	0	1	0	0	1	0	0	0	0	0	0	0	0	0	0	0	1	0	0	1	0	0	1	0	2	3	2	0	0	0	1	1	0	0	0	0	0
23	0	0	0	3				3	2	1	0	0	0	0	0	0	0	0	0	0	0	0	0	0	0	0	0	0	0	0	0	1	1	0	1	0	0	0	0	0	0	0	0	0	0	0
23	0	0	0	3		1		3	2	0	1	0	0	1	0	0	1	0	0	0	0	1	0	0	0	1	1	1	1	1	0	1	3	2	3	2	1	1	1	0	0	0	0	0	0	1
55	1	3	1				0	1	1	0	0	0	0	0	0	0	0	1	1	0	0	0	0	1	1	1	0	0	0	1	0	1	1	1	1	0	0	0	0	0	0	0	0	0	0	0
26	1	0	0	3				3	2	1	0	0	0	1	1	1	0	0	0	0	0	0	0	0	1	1	1	1	1	1	0	2	2	3	2	3	1	1	1	0	0	0	0	0	1	0
٢٣ سنة	1	0	1	3		1		1	2	0	1	0	0	1	0	0	1	0	0	1	1	1	1	0	0	1	0	0	1	1	0	2	2	3	2	2	0	0	0	0	0	0	0	0	0	0
22	0	0	1	3				3	2	0	0	0	0	0	0	1	0	0	0	0	0	0	0	0	0	0	0	0	0	0	0	0	0	0	0	0	0	0	0	0	0	0	0	0	0	0
21	1	0	0	3				4	2	0	1	0	0	1	0	0	0	0	0	0	0	0	0	0	0	1	0	0	1	1	1	2	0	0	0	0	0	0	0	0	0	0	0	0	0	1
29	1	0	0		2			1	3	1	1	1	1	1	1	0	1	0	0	1	1	0	1	1	1	1	1	1	1	1	0	2	2	3	3	1	1	0	1	0	0	1	0	0	0	0
42	1	0	1		2			2	3	1	0	0	0	1	1	1	1	0	0	1	1	1	1	0	0	1	1	0	0	1	1	3	2	2	0	0	0	1	1	1	1	1	0	0	1	1
25	1	1	1				0	1	2	0	0	0	0	1	1	0	0	0	0	0	0	0	0	0	0	1	1	0	1	0	0	2	1	1	0	2	0	1	1	0	0	0	0	0	0	0
36	1	1	1				0	2	3	0	1	0	0	1	1	1	0	0	0	0	0	0	0	0	0	1	0	1	1	0	1	1	1	0	0	0	1	0	0	0	0	1	0	0	0	0
26	1	0	0	3				2	دراسات بعد جامعية (ماجسيتر، دكتوراه...)	0	1	0	0	1	0	1	1	1	1	1	1	1	1	0	0	1	0	0	1	1	0	3	3	2	1	1	0	1	1	1	1	1	0	0	1	0
24	1	0	0	3				4	2	0	0	0	0	1	1	1	0	0	0	0	0	0	0	1	1	1	1	1	0	1	0	2	0	1	1	0	1	1	1	0	0	0	0	0	0	0
25	1	0	0	3				2	3	0	0	0	0	0	0	0	0	1	1	0	0	1	0	1	0	1	0	0	0	1	0	1	1	0	0	0	0	0	0	0	0	0	0	0	0	0
46	0	1	0		2			1	0	0	1	1	1	1	1	0	1	1	1	0	0	0	0	0	0	1	0	0	1	1	1	1	0	0	0	2	0	0	1	0	1	1	1	1	1	1
21	1	0	0	3				3	2	0	0	0	0	0	0	0	0	0	0	0	0	0	0	0	0	0	0	0	0	1	1	1	1	1	0	0	0	0	0	0	0	0	1	0	0	0
22	1	0	0	3		1		3	2	0	0	0	0	0	0	0	0	0	0	0	0	0	0	0	0	0	0	0	0	0	0	1	0	1	0	1	0	0	0	0	0	0	0	0	0	0
25	0	0	0	3				0	2	0	0	0	0	1	0	0	0	0	0	0	0	1	0	0	0	1	1	0	1	1	0	1	2	3	1	1	0	1	1	1	1	0	0	0	0	0
22	1	0	0	3		1		2	3	0	0	0	0	1	0	0	0	1	1	1	1	1	1	0	0	1	1	0	0	1	0	0	1	0	0	1	0	0	0	0	0	0	0	0	0	0
38	1	1	0				0	3	دراسات بعد جامعية (ماجسيتر، دكتوراه...)	0	0	0	0	0	0	0	0	0	0	0	0	0	0	0	0	1	0	0	1	1	1	1	1	0	0	0	0	0	0	1	1	0	0	0	0	0
22	1	0	0	3				1	2	0	1	0	1	0	0	0	0	0	0	0	0	0	0	1	0	1	0	0	0	1	1	1	1	0	0	0	0	0	0	0	0	1	0	0	0	0
24	0	2	0	3				4	2	1	0	0	0	0	0	0	0	0	0	0	0	0	0	0	0	0	0	0	0	0	0	0	0	0	0	0	0	0	0	0	0	0	0	0	0	0
30	1	3	0	3			0	2	2	0	0	0	0	1	1	1	1	1	1	0	0	0	0	1	1	0	1	0	0	1	1	3	3	3	2	1	0	1	1	1	1	0	0	0	0	0
22	1	0	1	3				3	2	0	1	0	0	1	0	0	0	0	0	0	0	0	0	0	0	1	0	1	1	1	0	1	2	3	3	2	1	1	1	0	1	0	0	0	0	0
30	1	1	1	3				2	2	0	0	0	0	1	0	0	0	0	0	1	1	1	1	0	1	1	0	0	1	0	0	2	3	1	0	1	0	1	1	0	0	0	0	0	0	1
20 سنة	1	0	0	3				4	2	0	1	0	0	1	0	0	0	1	1	1	1	0	1	0	0	1	1	0	1	1	0	1	1	3	1	1	0	1	1	0	0	0	0	0	0	0
44	0	1	0		2			2	3	0	1	1	1	1	0	0	0	0	0	0	0	0	0	0	0	1	0	0	1	0	0	1	1	1	3	2	0	1	0	0	0	0	0	0	0	0
23	0	0	0	3		1		2	دراسات بعد جامعية (ماجسيتر، دكتوراه...)	0	0	0	0	0	0	0	0	0	0	0	0	0	0	0	0	0	0	0	0	0	0	0	0	1	0	1	0	0	0	0	0	0	0	0	0	0
25	1	0	0				0	2	3	0	1	1	1	1	1	0	1	0	0	0	0	0	0	1	0	1	0	0	1	1	0	0	2	3	3	3	0	1	1	1	1	1	0	0	0	1
24	0	0	0		2			2	2	0	0	0	0	0	0	0	0	0	0	0	0	0	0	0	0	1	1	0	0	1	0	1	3	2	1	0	0	1	1	0	0	0	0	0	0	0
24	1	1	0	3	2			2	2	0	1	1	1	1	1	1	1	1	1	1	1	1	1	1	1	1	1	1	1	1	1	1	1	0	2	1	1	1	1	0	0	0	0	0	0	1
21	1	0	0	3				1	3	0	0	1	1	0	1	1	1	1	1	1	1	1	1	0	0	1	1	1	1	1	1	3	3	3	2	0	1	1	1	1	1	1	0	0	0	0
26	1	1	0				0	3	2	1	1	0	0	1	0	0	0	1	1	0	0	0	0	1	1	1	0	0	1	0	0	1	2	3	1	1	0	1	1	0	0	0	0	0	0	0
21	1	0	0	3				3	2	0	1	0	0	1	0	0	0	0	0	0	0	0	0	0	0	1	0	0	1	0	0	2	3	1	0	1	0	0	0	0	0	1	0	0	0	0
26	1	0	0		2			2	3	1	0	0	0	0	0	0	0	0	0	0	0	0	0	0	0	1	0	0	1	0	0	1	2	0	3	0	0	1	1	0	1	0	0	0	0	0
18	1	0	0	3				2	2	0	0	1	1	0	0	0	0	0	0	1	1	0	1	0	0	1	0	0	0	1	0	2	3	3	0	3	0	1	1	0	0	0	0	0	0	0
24	0	0	0	3				3	2	0	0	1	1	0	0	0	0	0	0	0	0	0	0	0	0	0	0	0	0	1	0	1	1	1	0	0	0	0	0	0	0	0	0	0	0	0
20	1	0	0	3				2	2	0	1	1	1	0	0	0	0	0	0	0	0	0	0	1	0	1	1	1	0	0	1	2	1	1	0	0	1	0	0	0	0	0	0	0	0	0
23	1	0	0			1		1	2	0	0	0	0	0	1	1	0	0	0	0	0	0	0	0	0	0	0	0	0	0	0	1	0	0	1	0	0	0	0	0	0	0	0	0	0	0
24	0	0	0	3				2	2	0	0	0	0	0	0	0	0	0	0	0	0	0	0	0	0	0	0	0	0	0	0	0	0	0	0	0	0	0	0	0	0	0	0	0	0	0
18	1	0	0	3			0	3	3	1	0	1	1	0	0	0	1	1	1	1	1	1	1	0	0	1	0	1	1	0	0	2	3	1	1	2	1	1	1	0	0	0	0	0	0	0
39	0	1	1		2			3	دراسات بعد جامعية (ماجسيتر، دكتوراه...)	0	0	0	0	0	0	0	0	0	0	0	0	0	0	0	0	1	1	1	0	1	0	1	1	1	0	0	1	0	0	1	0	0	0	0	0	0
17	1	0	0	3				2	1	0	1	0	0	0	0	0	0	0	0	0	0	0	0	0	0	0	0	0	0	0	0	0	0	0	0	0	0	0	0	0	0	0	0	0	1	0
54	0	1	1		2			1	1	0	0	1	0	1	0	0	1	1	1	1	1	1	1	0	0	1	1	0	0	1	1	2	1	2	1	0	0	0	0	0	0	0	0	0	0	0
34	0	0	0		2			2	دراسات بعد جامعية (ماجسيتر، دكتوراه...)	1	0	0	0	0	0	0	0	0	0	0	0	0	0	0	0	0	0	0	0	0	0	1	1	1	1	1	0	0	0	0	0	0	0	0	0	0
50	1	1	0		2			3	دراسات بعد جامعية (ماجسيتر، دكتوراه...)	1	0	0	0	0	0	0	0	0	0	0	0	0	0	0	0	0	1	0	0	0	0	1	0	0	0	0	0	0	0	0	0	1	1	0	0	0
41	1	1	1			1		2	دراسات بعد جامعية (ماجسيتر، دكتوراه...)	1	1	0	0	0	0	0	1	1	1	1	1	1	1	0	0	1	0	0	1	1	0	1	1	0	0	0	0	0	1	0	0	1	0	0	0	0
18	1	0	0	3				2	2	0	0	0	0	1	0	0	0	0	0	0	0	0	0	0	0	1	0	0	0	0	0	1	0	1	0	0	0	0	0	0	0	0	0	0	0	0
36	0	2	0		2			3	دراسات بعد جامعية (ماجسيتر، دكتوراه...)	0	0	0	0	0	0	0	0	0	0	0	0	0	0	0	0	0	0	0	0	0	0	1	1	0	0	1	0	0	0	1	0	0	1	0	1	0
23	1	0	1	3				3	2	1	0	1	1	0	0	0	0	0	0	0	0	0	0	0	0	0	0	0	0	0	0	1	2	1	1	0	0	0	0	0	0	0	0	0	0	0
23	1	0	1	3				1	2	0	0	0	0	0	0	0	0	0	0	0	0	0	0	0	0	0	1	1	0	1	0	1	0	1	0	0	1	0	0	0	0	1	0	0	0	0
30	0	2	0		2			1	دراسات بعد جامعية (ماجسيتر، دكتوراه...)	0	0	0	0	0	0	0	0	0	0	0	0	0	0	0	0	0	0	0	0	1	0	0	0	0	0	0	0	1	0	0	0	0	0	0	0	0
33	1	0	1		2			4	دراسات بعد جامعية (ماجسيتر، دكتوراه...)	0	0	0	0	1	0	0	0	0	0	0	0	0	0	0	0	0	0	0	0	0	0	1	1	0	0	0	0	1	1	0	0	0	0	0	0	0
24	1	0	0	3				3	2	0	0	0	0	1	0	0	0	0	0	0	0	0	0	0	1	0	0	1	1	0	1	1	0	0	0	0	1	0	0	0	0	1	0	0	0	0
42	0	1	1		2			3	دراسات بعد جامعية (ماجسيتر، دكتوراه...)	0	1	1	0	0	0	0	0	0	0	0	0	0	0	0	0	1	0	0	1	1	0	1	0	1	0	0	0	0	0	0	0	0	1	0	0	0
31	0	1	0		2			3	دراسات بعد جامعية (ماجسيتر، دكتوراه...)	1	1	1	0	0	0	0	0	0	0	0	0	0	0	0	0	1	0	1	1	1	0	3	2	1	2	0	1	1	1	0	0	1	0	0	0	0
35	1	1	0		2			4	دراسات بعد جامعية (ماجسيتر، دكتوراه...)	1	1	1	1	1	1	1	1	1	1	1	1	1	1	1	1	1	1	1	1	1	0	2	2	1	1	0	1	1	1	1	0	0	1	0	0	0
25	1	0	1	3				3	3	0	0	0	0	1	0	0	1	0	0	0	0	0	0	0	0	0	0	0	0	1	0	0	0	0	0	0	0	0	0	0	0	0	0	0	0	0
27	1	0	1			1		3	دراسات بعد جامعية (ماجسيتر، دكتوراه...)	1	1	1	0	0	0	0	0	0	0	0	0	0	0	0	0	1	0	0	0	1	0	1	2	2	1	1	0	0	0	0	0	0	1	0	0	0
24	1	0	1	3				2	3	0	1	0	1	0	0	0	0	0	0	0	0	0	0	0	0	0	0	0	0	0	0	1	1	1	1	1	0	0	0	0	0	1	0	0	1	0
21	0	0	0	3				1	2	0	1	1	0	1	0	0	0	0	0	0	0	0	0	0	0	1	0	1	0	1	0	1	0	1	0	0	1	0	0	0	0	1	1	0	0	0
35	0	0	0		2			1	دراسات بعد جامعية (ماجسيتر، دكتوراه...)	1	1	0	0	1	0	0	1	1	1	1	1	1	1	0	0	1	1	0	1	1	0	2	3	2	1	1	0	1	1	1	1	1	1	0	0	0
33	1	1	0				0	1	3	1	0	0	0	0	0	0	1	1	1	0	0	0	0	1	1	0	0	1	0	1	0	2	1	2	2	2	1	1	1	0	0	0	0	0	0	0
37	1	1	0			1		3	دراسات بعد جامعية (ماجسيتر، دكتوراه...)	1	0	0	0	0	0	0	1	0	0	0	0	0	0	0	0	0	0	0	0	0	1	1	2	2	1	1	0	1	1	1	1	0	0	0	0	0
30	1	1	0				0	3	3	1	1	0	0	1	0	0	0	1	1	0	0	0	0	0	0	1	0	0	1	0	1	1	1	1	0	0	0	0	0	0	0	1	0	0	0	0
23	1	0	0	3				3	2	0	1	0	0	0	0	0	0	0	0	0	0	0	0	0	0	1	1	0	0	0	0	0	1	1	0	1	0	0	0	0	0	0	0	0	0	0
29	1	0	0		2			2	3	0	1	0	0	0	0	0	1	1	1	1	1	1	1	1	1	1	1	1	1	1	1	3	3	2	1	0	1	1	1	0	1	0	0	0	0	0
24	0	0	0	3				3	2	1	0	1	0	0	0	0	0	0	0	0	0	0	0	0	0	1	0	0	1	0	0	1	2	1	1	1	0	0	0	0	0	0	0	0	0	0
42	0	1	0			1		2	2	0	0	0	0	1	0	0	0	0	0	0	0	0	0	0	0	0	0	0	0	1	0	1	1	1	2	1	0	0	1	0	0	1	1	0	0	1
32	1	0	0			1		2	دراسات بعد جامعية (ماجسيتر، دكتوراه...)	1	1	0	0	0	0	0	0	0	0	0	0	0	0	0	0	1	1	0	1	1	0	1	1	0	1	0	0	1	1	0	0	1	1	0	0	0
28	1	2	0		2			1	3	0	0	0	0	0	0	0	0	0	0	0	0	0	0	0	0	0	1	0	0	1	0	2	2	2	0	1	0	1	1	0	0	0	0	0	0	0
36	1	2	0			1		2	دراسات بعد جامعية (ماجسيتر، دكتوراه...)	0	0	0	0	0	0	0	0	0	0	0	0	0	0	0	0	0	0	1	0	1	1	1	0	0	0	0	1	0	0	0	0	0	0	0	0	0
36	1	1	0			1		2	دراسات بعد جامعية (ماجسيتر، دكتوراه...)	0	0	0	0	1	1	0	1	0	0	0	0	0	0	0	0	1	0	0	1	0	0	1	1	0	1	0	0	0	0	0	0	0	0	0	1	0
28	1	2	1		2			1	دراسات بعد جامعية (ماجسيتر، دكتوراه...)	0	0	0	1	0	0	0	0	1	1	1	1	1	1	1	0	1	0	0	1	0	0	1	2	1	1	2	0	1	0	0	0	0	0	0	0	0
31	1	1	0			1		3	3	1	0	0	1	0	1	1	0	1	1	1	1	1	1	0	0	1	0	0	0	1	0	2	2	1	1	1	0	0	0	0	0	1	0	0	0	0
19	1	0	0	3				3	2	0	0	0	0	0	0	0	0	0	0	0	0	0	0	0	0	1	0	0	0	1	0	2	1	0	0	1	0	0	0	0	0	0	0	0	0	0
34	1	1	0	3				3	2	0	1	0	0	1	0	0	1	0	0	0	0	0	0	0	0	0	0	0	0	1	0	2	3	2	1	2	0	1	1	0	0	1	0	0	0	0
24	1	0	0		2			2	3	0	0	0	0	0	0	0	0	1	1	1	1	0	1	0	0	1	0	0	0	1	0	1	1	0	0	0	0	0	0	0	0	0	0	0	0	0
32	1	3	0				0	1	1	0	1	1	0	0	0	0	1	0	0	0	0	0	0	0	0	1	1	0	1	1	1	0	0	0	0	0	0	0	0	0	0	0	0	0	0	1
34	1	1	0		2			4	دراسات بعد جامعية (ماجسيتر، دكتوراه...)	0	1	1	0	1	0	1	0	0	0	1	1	1	1	1	1	1	0	1	1	0	0	2	2	2	1	2	1	1	1	0	0	0	0	0	0	0
23	1	0	1	3				3	2	0	0	0	0	0	0	0	0	0	0	0	0	0	0	0	0	0	1	0	0	0	0	1	0	0	1	0	0	0	0	0	0	0	0	0	1	0
37	0	1	1		2			4	دراسات بعد جامعية (ماجسيتر، دكتوراه...)	0	1	0	0	1	0	1	1	0	0	0	0	0	0	0	0	0	0	0	0	0	0	0	0	1	0	0	0	0	0	0	0	1	0	0	0	0
26	0	0	1		2			2	3	0	1	1	0	0	1	0	1	0	0	0	0	0	0	0	0	1	1	0	1	1	0	0	0	0	0	0	0	0	0	1	1	0	0	0	0	0
41	0	1	1		2			3	دراسات بعد جامعية (ماجسيتر، دكتوراه...)	0	0	0	0	1	0	0	0	0	0	0	0	0	0	0	0	0	0	0	0	1	0	1	1	0	0	0	0	0	0	0	0	1	1	0	0	0
26	1	2	1		2			2	دراسات بعد جامعية (ماجسيتر، دكتوراه...)	0	1	0	0	1	0	0	1	1	1	0	0	0	0	0	0	1	1	1	1	1	0	2	1	2	1	2	1	1	1	0	0	1	0	0	0	0
35	1	1	1				0	2	1	0	0	1	0	1	0	0	1	1	1	1	1	1	1	0	0	1	0	1	1	1	1	2	2	2	1	1	1	1	0	0	0	0	0	0	0	0
45	1	1	0		2			2	دراسات بعد جامعية (ماجسيتر، دكتوراه...)	1	0	0	0	0	0	0	1	0	0	0	0	1	0	0	0	0	1	1	0	1	0	1	1	0	1	0	1	0	0	0	0	1	0	0	0	0
23	1	2	1	3				3	2	0	1	1	1	0	0	0	1	1	1	0	0	0	0	1	0	1	1	1	1	1	1	2	2	1	1	1	1	1	1	0	0	0	0	0	0	0
45	0	1	0		2			3	3	1	0	0	0	0	0	0	0	0	0	0	0	0	0	0	0	1	0	0	0	1	0	1	1	0	0	0	0	0	0	0	0	0	0	0	0	0
39	1	1	1		2			3	3	1	1	1	0	1	1	0	1	1	1	0	0	1	0	0	0	1	0	0	1	1	0	2	2	1	1	1	0	1	1	0	1	0	0	1	0	0
42	1	1	0			1		3	دراسات بعد جامعية (ماجسيتر، دكتوراه...)	0	0	1	0	0	0	0	0	0	0	0	0	0	0	0	0	1	0	0	1	0	0	1	1	0	0	0	0	0	0	0	0	0	0	0	0	0
21	1	0	0	3				2	2	0	0	1	0	1	1	0	0	0	0	1	1	1	1	0	0	1	1	0	1	1	0	2	3	2	1	2	0	1	1	1	0	0	0	0	0	0
22	1	0	0	3				2	2	0	1	1	0	1	0	0	0	0	0	0	0	0	0	1	0	0	0	0	0	1	1	2	1	0	0	0	0	0	0	0	0	0	0	0	0	0
19	1	0	0	3				2	2	0	0	0	0	0	0	0	0	0	0	0	0	0	0	0	0	0	0	1	0	1	0	2	2	2	0	1	1	1	1	0	0	0	0	0	0	0
22	0	0	0	3				2	2	0	0	0	0	0	0	0	0	0	0	0	0	0	0	0	0	0	0	0	0	1	0	1	1	0	1	0	0	1	0	0	0	0	0	0	0	0
30	1	1	0		2			2	دراسات بعد جامعية (ماجسيتر، دكتوراه...)	0	1	1	0	1	1	0	1	0	0	0	0	0	0	0	0	1	0	0	0	1	0	1	1	0	0	0	0	0	0	0	0	0	0	0	0	0
22	1	0	1	3				1	2	0	0	0	0	1	0	0	0	0	0	0	0	0	0	0	0	1	0	1	1	1	0	1	1	0	0	0	1	0	0	0	0	0	0	0	0	0
47	0	1	0			1		2	3	0	0	0	0	0	0	0	0	0	0	0	0	0	0	0	0	0	0	0	0	0	0	1	2	2	2	1	0	1	1	1	1	1	1	0	0	0
26	1	0	0		2			2	دراسات بعد جامعية (ماجسيتر، دكتوراه...)	0	1	0	0	1	0	0	0	0	0	0	0	0	0	0	0	1	0	0	0	0	1	1	0	0	1	1	0	0	0	0	0	0	0	0	0	0
60	1	1	0			1		4	3	1	1	0	0	0	0	0	1	1	1	0	0	0	0	0	0	0	0	0	0	1	0	1	0	0	0	0	0	0	0	0	0	0	0	0	0	0
22	1	0	1	3				4	2	0	0	0	0	0	0	0	0	0	0	0	0	0	0	0	0	0	0	0	0	0	0	2	2	1	0	1	0	1	1	0	1	1	0	0	0	0
19	0	0	0	3				4	2	0	1	1	0	1	1	0	0	0	0	0	0	0	0	0	0	1	0	0	1	1	0	1	2	3	2	2	0	1	0	0	0	0	0	0	0	0
33	1	1	0		2			3	دراسات بعد جامعية (ماجسيتر، دكتوراه...)	1	1	0	0	1	0	0	0	0	0	0	0	0	0	0	0	0	0	0	0	1	0	0	0	0	0	0	0	0	0	0	0	0	0	0	0	0
19	1	0	0	3				2	2	0	1	1	0	0	0	0	0	1	1	0	0	0	0	0	0	1	1	1	0	1	0	3	2	1	0	0	1	1	0	1	0	0	0	0	0	0
21	1	1	1	3				1	2	0	0	0	0	0	0	0	0	0	0	0	0	0	0	0	0	0	1	0	0	1	1	0	0	0	0	0	0	0	0	0	0	0	0	0	0	0
30	1	0	0				0	2	2	0	1	1	0	1	1	1	1	1	1	1	1	1	1	0	0	1	0	0	1	1	1	1	1	1	0	0	0	0	0	1	1	0	0	0	0	1
23	1	1	0	3				2	1	0	1	1	1	1	1	1	0	0	0	0	0	0	0	1	0	1	1	0	0	1	1	1	1	2	1	0	0	0	0	0	0	0	0	0	0	0
34	0	1	0		2			3	دراسات بعد جامعية (ماجسيتر، دكتوراه...)	1	0	0	0	0	0	0	0	0	0	0	0	0	0	0	0	0	0	0	0	1	0	0	2	1	0	0	0	0	0	0	0	1	0	0	0	0
24	0	0	0	3	2	1		0	2	0	0	0	0	0	0	0	1	0	0	0	0	1	0	1	1	1	0	0	1	1	0	1	1	3	3	2	0	1	1	0	0	0	0	0	0	0
22	1	0	1	3				1	2	0	0	0	0	1	1	1	0	0	0	0	0	0	0	0	0	1	0	0	1	1	0	1	1	1	1	1	0	1	1	0	0	1	0	0	0	0
53	1	0	0			1		2	3	1	1	1	1	1	0	0	0	0	0	0	0	0	0	0	0	1	0	0	1	1	1	2	0	0	1	0	0	0	0	0	0	0	0	0	0	1
41	1	1	0			1		2	3	1	1	0	0	1	0	0	0	0	0	0	0	0	0	0	0	1	0	0	0	1	1	1	1	0	0	1	0	1	0	0	0	0	0	0	0	0
23	1	0	0	3				2	2	0	0	0	0	0	0	0	0	0	0	0	0	0	0	0	0	1	0	0	1	1	0	1	1	2	1	2	0	0	0	0	0	1	0	0	0	0
26	1	0	0		2			3	3	1	0	1	1	0	0	0	0	0	0	0	0	0	0	0	0	1	0	0	1	0	0	1	1	0	0	0	0	0	0	0	0	0	0	0	0	0
28	0	1	0		2			1	دراسات بعد جامعية (ماجسيتر، دكتوراه...)	0	1	0	0	1	0	0	0	0	0	0	0	0	0	0	0	1	0	0	1	0	0	2	2	1	0	0	0	0	1	0	0	1	0	0	0	0
22	1	0	0	3				3	2	0	0	0	0	0	0	0	1	1	1	0	0	0	0	0	0	1	0	1	0	1	0	1	1	1	0	1	1	0	0	0	0	0	0	0	0	0
23	0	0	0	3				3	2	0	1	1	0	1	1	0	0	1	1	0	0	0	0	0	0	0	0	0	0	0	0	0	1	1	2	1	0	1	1	0	0	0	0	0	0	0
37	0	0	0		2			2	دراسات بعد جامعية (ماجسيتر، دكتوراه...)	1	0	0	0	0	0	0	0	0	0	0	0	0	0	0	0	0	1	0	0	1	1	1	0	1	0	0	0	0	0	0	0	0	1	0	0	0
43	1	1	0			1		3	دراسات بعد جامعية (ماجسيتر، دكتوراه...)	1	0	0	0	1	1	0	0	0	0	1	1	0	1	0	0	0	0	1	0	0	1	1	0	0	1	0	1	0	0	0	1	0	0	0	1	0
21	1	0	0	3				3	2	0	0	0	0	0	0	0	0	1	1	0	0	0	0	0	0	0	0	0	0	0	0	1	2	1	0	2	0	0	0	0	0	0	0	0	0	0
23	1	0	0	3				3	2	0	0	0	0	0	0	0	0	0	0	0	0	0	0	0	0	0	0	1	1	1	0	1	2	1	1	0	1	0	0	0	0	0	0	0	0	0
32	0	0	1			1		2	دراسات بعد جامعية (ماجسيتر، دكتوراه...)	1	0	0	0	0	0	0	0	0	0	0	0	0	0	0	0	1	0	0	1	0	0	0	0	1	1	0	0	1	1	0	0	0	0	0	0	0
51	0	1	0		2			4	دراسات بعد جامعية (ماجسيتر، دكتوراه...)	0	0	0	0	0	0	0	0	0	0	0	0	1	0	0	0	1	0	0	0	1	0	0	0	0	0	0	0	0	0	0	0	0	0	0	0	0
25	0	0	0			1		2	3	0	1	0	0	1	1	1	0	0	0	1	1	1	1	0	1	1	0	0	0	1	0	2	2	2	0	1	0	1	1	0	0	1	0	0	0	0
64سنة	0	1	0			1		3	دراسات بعد جامعية (ماجسيتر، دكتوراه...)	0	0	0	0	0	0	0	1	1	1	1	1	0	1	0	0	0	1	0	0	1	1	1	1	0	0	0	0	0	0	0	0	0	0	0	1	0
20	1	0	0		2			0	3	1	0	0	0	0	0	0	0	0	0	0	0	0	0	0	1	1	0	1	1	1	0	2	1	3	0	3	1	1	1	0	0	0	0	0	0	0
23	1	0	0		2			2	3	0	1	1	0	0	1	0	0	1	1	1	1	0	1	1	0	1	0	0	1	1	0	3	3	2	2	2	0	1	1	0	0	0	0	0	0	0
24	0	0	0	3				1	2	0	0	0	0	0	0	0	0	0	0	0	0	0	0	0	0	0	0	0	0	0	0	2	3	3	3	2	0	1	1	0	0	0	0	0	0	0
50	0	1	0		2			2	3	0	0	0	1	0	0	0	0	0	0	0	0	0	0	0	0	1	0	0	0	1	0	1	1	1	1	0	0	0	0	0	0	0	0	0	0	0
12	0	0	0	3				2	0	0	0	0	0	0	0	0	0	0	0	0	0	0	0	0	0	0	1	1	0	0	1	1	1	0	0	0	1	0	0	0	0	0	0	0	1	0
15	1	0	0	3				2	0	0	1	1	0	0	0	0	1	1	1	0	0	0	0	0	0	1	0	0	0	0	0	1	1	0	0	0	0	0	0	0	0	0	0	0	0	0
42	1	1	0			1		1	3	0	0	0	0	0	0	0	1	1	1	0	0	1	0	0	0	1	0	0	0	0	1	1	0	0	0	0	0	0	0	0	0	0	0	0	0	0
66	1	3	0	3				2	0	0	0	0	0	0	0	0	0	0	0	0	0	0	0	0	0	0	1	1	0	1	1	2	1	0	0	0	1	0	0	0	1	0	0	0	1	0
66	1	3	0	3				2	0	0	0	0	0	0	0	0	0	0	0	0	0	0	0	0	0	0	1	1	0	1	1	2	1	0	0	0	1	0	0	0	1	0	0	0	1	0
66	1	3	0	3				2	0	0	0	0	0	0	0	0	0	0	0	0	0	0	0	0	0	0	1	1	0	1	1	2	1	0	0	0	1	0	0	0	1	0	0	0	1	0
35	1	1	0				0	2	0	0	1	1	0	1	0	0	0	0	0	0	0	0	0	0	0	1	0	1	0	0	0	1	0	1	0	0	1	0	0	0	0	0	0	0	1	1
35	1	1	0				0	2	0	0	1	1	0	1	0	0	0	0	0	0	0	0	0	0	0	1	0	1	0	0	0	1	0	1	0	0	1	0	0	0	0	0	0	0	1	1
23	1	2	1	3				2	2	0	0	0	0	0	0	0	0	1	1	1	1	0	1	0	0	0	0	0	0	1	0	2	3	0	0	0	0	1	1	0	0	0	0	0	0	0
54	0	1	1		2			3	دراسات بعد جامعية (ماجسيتر، دكتوراه...)	0	0	0	0	0	0	0	0	0	0	0	0	0	0	0	0	0	0	0	0	0	0	1	0	0	0	0	0	0	0	0	0	0	0	0	0	0
46	1	1	0				0	3	0	0	1	1	0	1	1	1	0	0	0	1	1	1	1	0	0	1	1	0	1	1	1	2	3	1	1	1	0	0	0	0	0	1	0	0	0	1
26	1	0	0		2			4	دراسات بعد جامعية (ماجسيتر، دكتوراه...)	1	0	0	0	0	0	0	0	0	0	0	0	0	0	0	0	1	0	0	0	0	0	1	1	0	0	0	0	0	0	0	0	0	0	0	0	0
23	1	0	0	3				2	2	0	0	0	0	0	0	0	0	0	0	0	0	0	0	0	0	0	0	0	0	0	0	0	0	1	1	0	0	0	0	0	0	0	0	0	0	0
25	0	0	0	3				2	2	0	0	0	0	1	0	0	1	0	0	0	0	0	0	0	0	0	1	0	0	1	0	1	1	1	0	0	0	0	1	0	0	0	0	0	0	0
19	1	0	1	3				2	1	1	1	1	0	1	1	0	0	0	0	0	0	0	0	1	1	1	0	0	1	1	1	3	3	2	1	2	0	1	1	1	1	0	0	0	0	0
44	1	1	0				0	4	دراسات بعد جامعية (ماجسيتر، دكتوراه...)	0	1	1	1	0	1	1	1	1	1	1	1	1	1	0	0	1	1	0	1	1	1	3	3	3	1	2	0	1	1	1	1	0	0	0	1	0
38	0	1	0			1		3	3	0	0	0	0	0	0	0	0	0	0	0	0	0	0	0	0	0	0	0	1	1	0	2	2	1	0	1	0	1	1	0	1	1	1	0	0	1
30	1	1	0			1		2	دراسات بعد جامعية (ماجسيتر، دكتوراه...)	1	1	0	0	1	0	0	0	0	0	0	0	0	0	0	0	0	0	0	1	1	0	1	1	1	1	1	0	1	1	1	1	0	0	0	0	0
22	1	0	0	3				3	2	1	0	0	0	0	0	0	1	1	1	1	1	1	1	0	0	1	0	1	1	1	0	2	3	1	1	0	1	1	1	0	0	0	0	0	0	0
22	1	0	1	3		1		2	2	0	0	0	0	0	0	0	0	0	0	0	0	0	0	0	0	0	0	0	0	1	0	1	1	1	0	0	0	1	0	0	0	0	0	0	0	0
23	1	0	0	3		1		3	2	0	0	0	0	0	0	0	1	0	0	0	0	1	0	0	0	1	0	0	1	1	0	1	0	1	2	1	0	1	1	0	0	1	1	0	0	0
34	1	2	0				0	3	3	0	1	0	0	1	1	0	0	0	0	0	0	0	0	0	0	1	0	0	0	1	0	1	1	2	1	0	0	1	0	0	0	0	0	0	0	0
58	0	1	0		2			3	3	1	0	0	0	0	0	0	0	0	0	0	0	0	0	0	0	1	0	0	0	0	0	1	0	0	2	0	0	0	0	0	0	0	0	0	0	0
30	1	0	0			1		1	دراسات بعد جامعية (ماجسيتر، دكتوراه...)	0	0	0	0	0	0	0	0	0	0	0	0	0	0	0	0	1	0	1	1	1	0	1	1	0	1	1	1	0	0	0	0	0	0	0	0	0
30	0	0	0			1		2	3	0	1	1	0	0	0	1	0	0	0	1	1	1	1	0	0	1	0	0	0	1	1	0	0	1	0	0	0	0	0	0	0	0	0	0	0	1
23	0	0	0	3				1	2	0	1	0	0	1	0	0	0	0	0	0	0	0	0	0	0	1	0	0	1	1	0	1	2	2	0	0	0	0	0	0	0	0	0	0	0	0
37	1	2	0			1		3	دراسات بعد جامعية (ماجسيتر، دكتوراه...)	1	1	1	1	1	1	1	1	1	1	1	1	1	1	0	1	1	0	0	0	1	0	1	1	0	1	0	0	0	1	0	1	1	1	0	0	0
23	0	0	0	3		1		1	2	0	0	0	0	0	0	0	0	0	0	0	0	0	0	0	0	1	0	1	0	0	1	0	1	1	0	1	1	1	0	0	0	0	0	0	0	0
52	1	1	0			1		2	1	0	0	0	0	1	0	0	0	0	0	0	0	0	0	0	1	1	0	1	0	0	0	3	0	1	2	1	1	0	0	0	0	0	0	0	0	0
30	1	2	0		2			2	3	1	1	1	0	1	1	0	0	1	1	1	1	0	1	0	0	1	0	1	1	1	0	1	2	2	2	2	1	0	0	0	0	1	0	0	0	0
39	0	1	0		2			1	2	0	0	0	0	0	0	0	0	0	0	0	0	0	0	0	0	1	0	0	0	1	1	0	1	0	0	1	0	0	0	1	1	0	0	0	0	0
25	0	0	0		2			2	3	0	1	0	0	1	0	0	1	0	0	0	0	1	0	0	0	1	0	0	0	1	0	1	1	2	1	1	0	1	1	0	0	0	0	0	0	0
25	0	2	0			1		3	3	1	0	0	0	0	0	0	0	0	0	0	0	0	0	0	0	0	1	0	1	0	0	1	1	0	0	0	0	0	0	0	0	0	0	0	0	0
25	1	0	0	3		1		1	2	0	0	0	0	1	1	1	0	0	0	1	1	1	1	0	0	1	0	0	1	1	0	1	3	3	2	1	0	0	0	0	0	1	0	0	0	0
25	1	0	0		2			2	3	0	1	0	1	1	0	0	1	1	1	1	1	1	1	0	0	1	0	0	0	0	1	2	2	0	0	0	0	0	0	0	0	0	0	0	0	0
21	1	0	1	3		1		2	2	0	0	0	0	0	0	0	0	0	0	0	0	0	0	0	0	1	1	1	1	1	0	2	3	1	1	1	1	1	1	1	1	0	0	0	0	1
23	1	0	0	3				2	2	1	0	0	1	0	0	0	0	1	1	0	0	0	0	0	0	1	1	1	0	1	0	2	3	3	0	1	1	1	1	0	0	1	0	0	1	0
27	0	1	0		2			2	3	0	0	0	0	0	0	0	0	0	0	0	0	0	0	0	0	0	0	0	0	0	0	0	0	0	1	1	0	0	0	0	0	0	0	0	0	0
23	0	0	0	3				2	2	0	1	0	0	1	0	0	0	1	1	0	0	0	0	0	0	1	1	0	0	1	0	0	1	1	3	0	0	0	1	0	0	0	0	0	0	0
42	0	1	0		2			4	دراسات بعد جامعية (ماجسيتر، دكتوراه...)	0	0	0	0	1	0	0	0	0	0	0	0	0	0	0	0	0	0	0	0	0	1	0	0	0	0	0	0	0	0	0	0	0	0	0	0	0
26	1	1	0				0	3	1	0	0	0	0	0	0	0	0	0	0	0	0	0	0	1	0	0	0	0	1	1	1	2	2	0	0	0	0	0	0	0	0	0	0	1	0	0
28	0	0	0		2			2	دراسات بعد جامعية (ماجسيتر، دكتوراه...)	0	0	0	0	0	0	0	0	0	0	0	0	0	0	0	0	1	0	0	0	1	0	1	1	1	1	0	0	0	0	1	0	0	0	0	0	0
22	1	0	1				0	2	3	0	1	1	0	0	0	0	0	0	0	0	0	0	0	0	0	1	0	0	0	1	1	0	1	0	0	0	0	0	1	0	0	0	0	0	0	0
31	1	0	1	3				1	2	0	1	0	0	1	1	0	0	1	1	0	0	0	0	0	0	1	1	0	0	1	1	1	2	0	0	0	0	1	1	0	0	1	0	0	1	0
٤٠ سنة	1	1	0				0	3	3	0	1	0	0	0	1	0	1	1	1	0	0	0	0	0	0	1	0	0	0	1	0	1	1	2	0	2	0	1	1	0	0	0	0	0	0	0
23	0	0	0			1		3	3	0	0	0	0	0	0	0	0	1	1	1	1	0	1	0	0	0	0	0	0	0	1	1	2	0	1	0	0	0	0	0	0	0	0	0	0	0
23	0	0	1	3				2	2	0	1	0	0	0	0	0	0	0	0	0	0	0	0	0	0	1	0	1	0	1	0	2	1	0	1	1	1	1	1	0	0	0	0	0	0	0
26	1	2	0	3				4	3	0	0	0	0	0	0	0	0	0	0	0	0	0	0	0	0	0	0	0	0	0	0	1	2	0	0	0	0	0	0	0	0	0	0	0	0	0
28	1	0	0	3				3	دراسات بعد جامعية (ماجسيتر، دكتوراه...)	0	1	1	0	1	1	0	1	0	0	0	0	1	0	0	0	1	0	0	0	1	0	1	2	2	2	1	0	1	1	0	1	1	0	0	1	0
24	0	2	0			1		1	2	0	0	0	0	0	0	0	0	0	0	0	0	0	0	0	0	0	1	1	0	1	0	1	2	3	3	3	1	1	1	0	0	0	0	0	0	0
24	0	0	0	3				3	2	1	1	1	0	0	0	0	0	0	0	0	0	0	0	0	0	0	0	0	0	1	0	2	0	1	0	0	0	1	0	0	0	0	0	0	0	0
20	1	1	0				0	1	1	0	1	1	0	0	0	0	0	0	0	0	0	0	0	0	0	1	0	0	0	1	0	1	3	2	1	0	0	0	0	0	0	0	0	0	1	0
20	1	0	0	3				1	2	0	1	1	0	0	0	0	1	1	1	0	0	1	0	1	1	1	1	1	0	1	0	0	0	0	1	0	1	0	0	0	0	0	0	0	0	0
20	1	0	0	3				1	2	0	1	1	0	0	0	0	1	1	1	0	0	1	0	1	1	1	1	1	0	1	0	0	0	0	1	0	1	0	0	0	0	0	0	0	0	0
46	1	0	0		2			4	3	1	1	1	0	0	0	0	0	0	0	0	0	0	0	1	0	1	0	0	1	0	0	1	2	0	0	0	0	1	0	0	0	0	0	0	0	0
52	1	1	0				0	2	3	0	1	0	0	0	0	0	1	0	0	0	0	0	0	0	0	1	1	1	0	1	0	3	3	2	2	2	1	1	1	1	1	1	0	0	1	0
28	1	0	0			1		2	دراسات بعد جامعية (ماجسيتر، دكتوراه...)	0	0	0	0	0	0	0	1	1	1	1	1	1	1	0	0	1	1	1	1	0	0	1	2	1	0	0	1	1	1	1	1	0	0	0	0	0
30	0	0	0				0	1	1	0	1	0	0	0	0	0	0	0	0	0	0	0	0	0	0	0	0	0	0	0	1	1	1	1	0	1	0	1	1	0	1	0	0	0	0	0
42	1	1	0				0	3	3	0	1	0	1	0	0	0	1	0	0	0	0	1	0	0	0	1	1	0	0	1	1	1	1	0	1	0	0	0	0	1	1	0	0	0	1	0
41	1	1	0				0	2	3	1	0	0	0	0	0	0	1	0	0	0	0	1	0	0	1	1	0	0	1	0	1	1	2	1	0	0	0	0	0	0	0	1	0	0	0	0
41	1	1	0				0	2	3	1	0	0	1	0	0	1	1	0	0	0	0	1	0	0	0	1	0	0	1	0	1	1	1	1	0	0	0	0	0	0	0	0	0	0	0	0
60	1	1	0				0	2	1	0	1	1	1	1	1	0	0	0	0	0	0	0	0	0	0	1	0	0	0	1	0	2	1	0	0	0	0	0	0	0	1	0	0	0	0	1
25	1	0	1		2			2	3	0	0	0	0	1	0	0	0	0	0	0	0	0	0	0	0	1	0	0	0	1	0	0	1	1	0	0	0	0	0	0	0	0	0	0	0	0
23	0	0	0			1		2	2	0	0	0	0	0	0	0	0	0	0	0	0	0	0	0	0	0	0	0	0	0	0	0	2	2	0	0	0	1	1	0	0	0	0	0	0	0
23	1	1	0	3			0	4	3	0	0	0	0	1	1	1	0	1	1	1	1	0	1	0	0	1	0	0	0	1	0	2	2	1	1	0	0	1	1	0	0	0	0	0	0	0
20	1	0	0	3				3	2	0	1	0	0	0	0	0	0	0	0	0	0	0	0	0	0	1	0	1	0	1	0	1	1	1	2	0	1	1	1	1	1	0	0	0	0	0
28	0	1	0		2			4	3	1	0	0	0	0	0	0	0	0	0	0	0	0	0	1	0	1	0	0	0	1	0	1	0	0	3	2	0	1	1	1	0	1	0	0	0	0
23	1	0	0	3				3	2	1	0	0	0	0	0	0	0	0	0	1	1	1	1	0	0	0	0	0	1	1	0	1	0	1	0	0	0	0	0	0	0	0	0	0	0	0
41	1	1	0			1		3	1	0	0	0	0	1	0	0	0	0	0	0	0	1	0	0	1	0	0	0	0	1	1	2	2	1	0	0	0	0	0	0	0	0	0	0	0	0
50	1	0	0		2			4	دراسات بعد جامعية (ماجسيتر، دكتوراه...)	1	0	0	0	1	1	1	0	0	0	1	1	1	1	1	1	1	1	1	1	1	0	1	3	3	2	1	1	1	1	0	1	1	1	0	0	0
40	1	1	0				0	2	0	0	1	1	1	0	0	0	1	1	1	0	0	0	0	0	0	1	0	0	0	1	1	3	2	1	0	0	0	0	0	0	0	0	0	0	0	0
18	1	0	0	3				3	2	0	0	0	0	1	0	0	0	0	0	0	0	0	0	0	0	1	0	0	1	1	0	2	1	2	3	0	0	0	1	0	0	0	0	0	0	0
29	1	0	0		2			1	3	0	1	0	0	1	0	0	0	0	0	1	1	1	1	0	0	1	0	0	1	0	0	1	1	0	0	0	0	1	1	0	0	0	0	0	0	0
94	0	1	0				0	3	0	0	1	1	1	0	0	1	1	1	1	0	0	1	0	1	0	1	1	0	0	1	0	3	2	2	2	2	0	1	1	0	1	1	0	0	1	1
94	0	1	0				0	3	0	0	1	1	1	0	0	1	1	1	1	0	0	1	0	1	0	1	1	0	0	1	0	3	2	2	2	2	0	1	1	0	1	1	0	0	1	1
28	0	1	0		2			4	3	1	0	0	0	0	0	0	0	0	0	0	0	0	0	1	0	1	0	0	0	1	0	1	0	0	3	2	0	1	1	1	0	1	0	0	0	0
42	1	1	0				0	3	1	0	1	1	0	0	0	1	0	0	0	0	0	0	0	0	0	1	0	0	1	1	1	1	1	0	0	0	0	0	0	0	0	0	0	0	0	0
17	0	0	1	3				4	1	0	0	0	0	0	0	0	0	0	0	0	0	0	0	0	0	1	0	1	0	0	0	1	0	0	1	1	1	0	1	0	0	0	0	0	0	0
23	1	0	0	3				1	2	0	1	1	1	1	1	1	1	1	1	1	1	1	1	1	1	1	1	1	1	1	0	2	1	0	1	0	1	1	0	1	1	0	0	0	1	0
17	0	0	0	3				4	1	0	0	0	0	1	0	0	0	0	0	0	0	0	0	0	0	1	0	0	1	1	0	1	2	0	0	0	0	0	0	0	0	0	0	0	0	0
17	0	0	0	3				2	1	0	0	0	0	0	0	0	0	0	0	0	0	1	0	0	0	0	0	0	0	0	0	1	0	1	0	1	0	0	0	0	0	0	0	0	0	0
17	0	0	0	3				2	1	0	0	0	0	1	0	0	0	0	0	0	0	0	0	0	0	1	0	0	0	0	0	1	2	2	0	0	0	0	0	0	0	0	0	0	0	0
18	0	0	0	3				3	1	0	0	0	0	0	0	0	0	0	0	0	0	0	0	0	0	0	0	0	0	0	0	1	3	2	2	2	0	1	1	0	0	0	0	0	0	0
16	0	0	0	3				3	1	0	0	0	0	1	1	0	0	0	0	0	0	0	0	0	0	0	0	0	0	0	0	0	0	0	0	0	0	0	0	0	0	0	0	0	0	0
17	0	0	0	3				2	1	0	0	0	0	0	0	0	1	0	0	0	0	1	0	0	0	1	0	0	1	1	0	1	1	1	1	1	0	1	1	0	0	0	0	0	0	0
25	1	2	0		2			2	3	0	0	1	1	1	0	0	1	0	0	0	0	0	0	0	0	1	1	0	0	1	0	1	0	0	0	1	0	0	0	0	0	0	0	0	0	0
17	0	0	0	3				3	1	0	1	0	0	0	0	0	1	1	1	0	0	0	0	0	1	0	0	1	0	0	0	2	3	3	0	2	1	0	0	0	0	0	0	0	0	0
18	0	0	0	3		1		0	1	0	0	0	0	0	0	0	0	0	0	0	0	0	0	0	0	0	0	0	0	0	0	1	2	2	1	0	0	0	0	0	0	0	0	0	0	0
23	1	0	0	3				2	3	1	1	1	0	0	0	0	0	0	0	0	0	0	0	1	1	1	1	1	1	1	0	2	1	1	1	0	1	0	1	0	0	0	0	0	1	0
17	0	0	0	3				2	1	0	0	0	0	0	0	0	0	0	0	0	0	0	0	0	0	1	0	0	0	1	0	3	3	2	2	1	0	1	0	0	0	0	0	0	0	0
17	0	2	0	3				1	1	0	0	0	0	0	0	0	0	0	0	0	0	0	0	0	0	0	0	0	0	0	0	1	3	1	1	1	0	1	0	0	0	0	0	0	0	0
17	0	0	0	3				3	1	0	1	0	0	0	0	0	0	0	0	0	0	0	0	0	0	0	0	0	0	0	0	1	2	3	1	1	0	1	1	1	0	0	1	0	0	0
17	0	0	0	3				3	1	0	1	0	0	0	0	0	0	0	0	0	0	0	0	0	0	0	0	0	0	0	0	1	2	3	1	1	0	1	1	1	0	0	1	0	0	0
53	1	1	0			1		2	3	0	1	1	1	1	1	1	0	0	0	0	0	0	0	0	0	1	0	0	0	1	0	3	3	0	1	0	0	1	1	0	0	1	0	0	0	0
24	1	0	0	3				1	2	0	1	0	0	1	0	0	1	1	1	0	0	1	0	0	0	1	0	0	1	1	0	2	1	2	1	3	0	1	1	1	0	0	1	0	0	0
17	0	0	1	3				1	1	0	0	0	0	0	0	0	0	0	0	0	0	0	0	1	0	1	1	0	0	0	0	1	2	1	0	0	0	0	1	0	0	0	0	0	0	0
19	1	0	0	3				0	1	0	1	0	0	0	0	0	0	0	0	0	0	0	0	0	0	0	0	0	0	1	0	0	0	0	0	0	0	0	0	0	0	0	0	0	0	0
26	1	0	0		2			1	دراسات بعد جامعية (ماجسيتر، دكتوراه...)	1	1	0	0	0	0	0	0	0	0	0	0	0	0	0	0	1	0	0	0	1	1	1	0	0	0	0	0	0	0	0	0	0	0	0	0	0
49	1	1	0			1		3	دراسات بعد جامعية (ماجسيتر، دكتوراه...)	0	0	0	0	1	0	0	0	0	0	0	0	0	0	0	0	1	0	0	1	1	0	0	0	0	0	0	0	0	0	0	0	0	0	0	0	0
36	1	0	1			1		1	دراسات بعد جامعية (ماجسيتر، دكتوراه...)	0	0	1	0	0	0	0	0	0	0	0	0	0	0	0	0	0	0	1	0	1	1	1	1	1	0	0	1	0	0	0	0	0	1	0	0	1
19	0	0	0	3				2	2	0	0	0	0	0	0	0	0	0	0	1	1	0	1	0	0	1	0	0	1	1	1	1	2	1	2	2	0	0	0	0	0	0	0	0	0	0
23	1	0	1	3			0	2	2	0	0	0	1	1	0	1	0	0	0	0	0	0	0	0	0	1	0	1	1	1	0	1	1	3	3	3	1	1	1	1	1	0	0	0	0	0
18	0	0	0	3				3	1	1	0	0	0	0	0	0	0	1	1	1	1	0	1	0	0	0	1	1	0	1	0	1	1	1	2	0	1	0	0	0	0	0	0	0	0	0
40	1	0	0		2			3	دراسات بعد جامعية (ماجسيتر، دكتوراه...)	1	1	0	0	0	0	0	0	0	0	0	0	0	0	1	0	1	0	0	0	0	0	0	0	1	1	0	0	0	0	0	0	0	0	0	0	0
24	1	0	0	3				3	2	0	0	0	0	0	0	0	0	1	1	1	1	0	1	0	1	0	1	1	0	0	0	2	0	1	0	1	1	0	0	0	0	0	0	0	0	1
23	1	0	0				0	2	2	0	0	1	0	0	1	0	1	1	1	1	1	1	1	0	0	1	0	0	1	1	0	1	1	1	1	1	0	1	1	0	0	1	0	0	0	0
24	1	2	0			1		2	2	0	1	0	0	1	0	0	0	0	0	0	0	0	0	0	0	1	0	0	1	1	1	1	0	0	0	0	0	1	1	0	0	0	0	0	0	0
40	1	1	0			1		1	3	0	1	1	1	1	1	1	0	1	1	1	1	0	1	0	0	1	0	1	1	1	0	2	2	3	0	3	1	1	1	0	0	1	0	0	0	0
20	1	0	0	3		1		2	2	1	1	1	0	1	1	1	1	1	1	1	1	1	1	0	0	1	0	1	1	1	0	1	2	2	1	0	1	1	0	0	0	1	0	0	1	0
27	1	0	0			1		2	دراسات بعد جامعية (ماجسيتر، دكتوراه...)	0	1	1	0	1	1	1	0	1	1	0	0	0	0	0	0	1	0	0	0	1	0	2	2	0	0	0	0	1	1	1	1	0	0	0	0	0
52	1	1	0				0	0	1	0	0	0	0	0	0	0	0	0	0	0	0	0	0	0	0	0	0	0	0	1	0	0	0	0	0	0	0	0	0	0	0	0	0	0	0	0
37	1	1	0				0	3	1	0	0	0	0	0	0	0	0	0	0	0	0	0	0	0	0	1	0	0	0	1	0	1	0	1	0	1	0	1	1	1	1	0	0	0	0	0
30	1	0	0		2			2	دراسات بعد جامعية (ماجسيتر، دكتوراه...)	0	0	0	0	0	0	0	0	0	0	0	0	0	0	0	0	1	0	0	0	0	1	1	0	0	0	0	0	0	0	0	0	0	0	0	0	0
35	1	1	0				0	4	3	1	0	0	0	0	0	0	1	1	1	1	1	1	1	1	1	0	1	1	0	0	0	1	0	1	1	1	1	0	0	0	0	0	0	0	0	0
29	1	0	1		2			2	دراسات بعد جامعية (ماجسيتر، دكتوراه...)	1	1	1	0	1	0	0	1	0	0	0	0	0	0	0	0	1	0	0	1	0	0	1	0	2	3	1	0	0	1	0	0	0	0	0	0	0
23	0	0	0	3				4	2	1	0	0	0	0	0	0	0	0	0	0	0	0	0	0	0	0	0	0	0	0	0	0	2	1	2	2	0	0	0	0	0	0	0	0	0	0
25	1	0	0			1		3	3	0	0	0	0	0	0	0	0	0	0	0	0	0	0	0	0	0	0	0	1	0	0	1	1	1	0	0	0	0	0	0	0	0	0	0	0	0
17	1	0	0	3				2	1	1	0	0	0	0	0	0	0	0	0	0	0	0	0	1	1	1	0	1	1	1	0	1	3	1	3	2	1	0	1	0	0	1	0	0	0	1
18	1	0	0	3				2	2	0	0	0	0	0	0	0	0	0	0	0	0	0	0	0	0	0	0	1	1	0	0	1	2	1	1	1	1	1	0	0	1	0	0	0	0	0
23	1	0	0	3				3	2	0	0	0	0	0	0	0	0	0	0	0	0	0	0	0	0	0	0	1	0	1	0	1	2	0	0	0	1	1	1	0	0	0	0	0	0	0
22	1	0	0	3				1	2	0	1	0	0	1	0	0	1	0	0	0	0	1	0	1	0	1	0	0	1	1	0	2	3	2	1	1	0	1	1	0	0	1	0	0	0	0
24	0	0	0	3				3	3	0	0	0	0	0	0	0	0	0	0	0	0	0	0	0	0	1	0	1	0	0	0	2	3	1	0	0	1	0	1	0	0	0	0	0	0	0
23	0	2	0	3				3	2	1	0	1	1	1	0	1	1	1	1	1	1	1	1	0	0	1	1	1	0	1	1	2	1	1	3	1	1	1	0	1	1	0	0	0	1	1
22	1	0	0	3				2	2	0	1	1	0	0	0	0	0	0	0	0	0	0	0	0	0	1	1	0	1	0	0	0	0	0	0	1	0	0	0	0	0	0	0	0	0	0
22	1	0	0	3				3	2	0	0	0	0	1	0	0	1	0	0	1	1	0	1	0	0	0	0	0	0	1	0	1	2	2	3	1	0	0	0	0	1	1	0	0	0	0
32	1	1	1		2			1	1	0	1	0	0	1	0	0	1	0	0	0	0	0	0	0	0	1	0	0	1	1	0	2	1	0	1	0	0	0	0	0	0	0	0	0	0	0
47	1	1	1				0	0	3	0	1	1	0	0	0	0	1	0	0	0	0	0	0	0	0	0	0	0	0	1	0	2	2	0	2	0	0	1	1	0	0	0	0	0	0	0
25	0	2	0	3				2	2	0	0	1	1	0	1	1	1	1	1	1	1	1	1	1	1	1	0	0	0	0	0	1	2	2	3	0	0	0	0	0	0	0	0	0	0	0
45	1	1	0				0	2	0	0	1	0	0	1	0	0	1	0	0	0	0	0	0	0	0	1	0	1	1	1	0	1	1	2	1	1	1	0	0	0	0	1	0	0	0	0
22	1	0	0	3				2	3	0	0	0	0	0	0	0	0	0	0	0	0	0	0	0	0	0	0	0	0	1	0	0	1	1	0	1	0	0	0	0	0	0	0	0	0	0
21	1	0	0	3				3	2	0	0	0	0	1	1	1	1	1	1	0	0	0	0	0	1	1	1	1	1	1	0	1	2	1	1	0	1	1	0	0	0	0	0	0	1	0
28	1	1	0		2			3	دراسات بعد جامعية (ماجسيتر، دكتوراه...)	1	0	0	0	0	0	0	0	0	0	0	0	0	0	0	0	1	0	0	0	0	0	2	2	1	1	1	0	0	0	0	0	0	0	0	0	0
24	1	1	0				0	2	1	0	1	1	0	0	1	1	1	1	1	0	0	0	0	0	0	0	0	0	0	1	0	1	0	1	1	1	0	0	0	0	0	0	0	0	0	0
51	1	1	1				0	2	3	0	0	0	1	1	0	0	0	1	1	0	0	0	0	0	0	1	1	0	1	0	1	1	0	1	1	0	0	0	0	0	0	0	0	0	0	0
26	1	0	0		2			1	دراسات بعد جامعية (ماجسيتر، دكتوراه...)	0	1	1	1	1	1	1	1	1	1	1	1	1	1	1	1	1	1	1	1	1	0	3	2	2	2	1	1	1	1	0	0	0	0	0	1	0
27	1	0	0				0	3	3	0	1	1	0	1	1	0	1	1	1	1	1	1	1	0	0	1	0	1	1	1	0	2	3	1	2	0	1	1	0	0	0	1	0	0	0	0
26	1	0	0		2			2	دراسات بعد جامعية (ماجسيتر، دكتوراه...)	1	1	1	1	1	1	0	0	1	1	1	1	0	1	0	0	1	0	0	1	1	0	3	3	1	1	1	0	0	1	0	1	1	0	0	0	0
35	1	1	0				0	2	1	0	1	1	0	0	0	0	1	1	1	1	1	1	1	0	0	1	1	0	1	1	0	2	3	2	1	0	0	1	1	0	0	0	0	0	1	0
26	1	1	1		2			3	دراسات بعد جامعية (ماجسيتر، دكتوراه...)	0	1	0	1	1	0	0	1	1	1	1	1	1	1	0	1	1	0	0	1	1	0	2	3	2	1	1	0	0	0	0	0	1	1	0	0	0
45	1	1	0			1		3	دراسات بعد جامعية (ماجسيتر، دكتوراه...)	1	1	1	0	0	0	0	0	0	0	0	0	0	0	0	0	1	0	0	0	0	1	2	1	1	1	0	0	0	1	0	0	1	0	0	0	0
34	1	1	0				0	4	دراسات بعد جامعية (ماجسيتر، دكتوراه...)	1	0	0	0	0	0	0	1	0	0	1	1	1	1	0	0	0	1	1	1	0	0	1	2	1	1	1	1	0	0	0	1	0	1	0	0	0
31	1	1	0		2			2	دراسات بعد جامعية (ماجسيتر، دكتوراه...)	1	1	0	0	0	0	0	0	0	0	0	0	0	0	0	0	1	0	0	0	1	0	1	1	0	0	0	0	0	0	0	0	0	0	0	0	0
41	1	1	0		2			2	1	1	1	1	1	0	1	1	1	1	1	1	1	0	1	0	0	1	0	0	0	1	0	2	1	1	1	1	0	0	1	0	0	1	0	0	0	0
٣٠ سنة	0	0	0		2			1	دراسات بعد جامعية (ماجسيتر، دكتوراه...)	1	0	0	0	0	0	1	0	0	0	0	0	0	0	0	0	0	0	0	0	0	0	0	0	0	1	0	0	0	0	0	0	0	0	0	0	0
23	1	0	1	3				2	2	0	1	1	0	1	1	0	1	1	1	1	1	1	1	1	1	1	1	1	1	1	0	3	2	2	3	2	1	1	1	0	0	0	0	1	0	1
32	0	1	1			1		1	دراسات بعد جامعية (ماجسيتر، دكتوراه...)	0	0	0	0	1	0	0	0	0	0	0	0	0	0	0	0	0	1	0	0	1	1	2	1	3	0	0	0	0	1	0	0	0	0	0	0	0
33	0	1	0		2			2	3	1	0	0	0	0	0	0	0	0	0	0	0	0	0	0	0	0	0	0	0	1	0	3	1	0	0	0	0	0	0	0	0	0	0	0	0	0
24	1	0	1			1		3	3	0	1	0	0	1	0	0	0	0	0	0	0	0	0	0	0	0	0	0	0	0	0	1	1	1	1	1	0	1	1	0	0	0	0	0	0	0
27	1	2	1		2			2	3	0	0	0	0	0	0	0	1	1	1	1	1	1	1	0	1	1	1	0	1	1	0	2	1	0	1	0	0	0	1	0	0	1	1	0	0	0
29	1	0	0		2			2	3	1	1	0	0	1	0	0	1	0	0	0	0	1	0	0	0	1	0	0	1	1	0	1	1	1	0	0	0	0	0	1	1	0	0	0	0	0
22	1	2	1	3				4	2	1	1	1	1	1	1	1	0	0	0	0	0	0	0	0	0	1	0	0	1	1	0	2	3	2	0	0	0	1	1	0	0	0	0	0	0	0
24	1	0	0	3				3	3	0	1	0	0	0	0	0	1	0	0	0	0	1	0	0	0	1	1	0	0	1	0	1	1	1	0	0	0	0	0	0	0	0	0	0	0	1
28	1	1	1			1		3	دراسات بعد جامعية (ماجسيتر، دكتوراه...)	1	0	0	0	0	0	0	0	0	0	0	0	0	0	0	0	0	0	0	0	1	0	2	1	1	1	0	0	1	1	0	0	0	0	0	0	1
45	1	1	0				0	4	1	0	0	0	1	0	0	0	0	0	0	0	0	0	0	1	0	0	0	0	0	0	0	0	0	0	1	0	0	0	0	0	1	0	0	0	0	0
22	1	0	0	3				3	2	0	0	0	0	1	0	0	0	0	0	0	0	0	0	1	1	0	1	0	0	0	0	1	1	1	0	0	0	1	1	0	0	0	0	0	0	0
25	1	1	1				0	3	3	1	0	0	0	0	0	0	0	0	0	0	0	0	0	0	0	0	0	0	0	0	0	0	0	0	0	0	0	0	0	0	0	0	0	0	0	0
25	1	0	0		2			2	3	1	0	0	0	0	0	0	0	0	0	0	0	0	0	0	0	1	0	1	1	1	0	1	2	2	1	3	1	0	0	1	1	1	0	0	0	0
28	1	1	0			1		2	3	1	1	0	1	1	1	1	0	0	0	0	0	0	0	0	0	0	0	0	0	0	0	2	0	0	0	0	0	1	0	1	1	1	0	0	1	0
25	0	2	0	3				3	2	0	1	0	0	1	0	0	1	1	1	1	1	1	1	0	0	1	0	0	1	1	0	2	3	1	0	0	0	1	1	0	0	0	0	0	0	0
21	0	0	0	3				2	2	0	0	0	0	0	0	0	0	1	1	1	1	0	1	1	0	0	0	1	0	0	1	1	1	1	1	1	1	0	0	0	0	0	0	0	0	0
30	1	0	1	3				1	2	1	1	1	0	0	0	0	0	0	0	0	0	0	0	0	0	1	0	0	1	1	0	2	2	2	1	2	0	1	1	0	0	0	0	0	0	0
28	1	0	0			1		3	3	1	1	0	0	0	0	0	0	0	0	0	0	0	0	0	0	1	0	0	1	0	0	0	0	0	0	0	0	0	0	0	0	0	0	0	0	0
21	0	0	1	3				1	2	0	1	1	0	1	1	0	1	1	1	1	1	1	1	0	0	0	1	0	1	1	0	1	3	2	1	1	0	0	0	0	0	1	1	0	1	0
26	1	1	0	3				1	3	1	1	0	0	1	1	0	0	0	0	0	0	0	0	0	0	1	1	0	1	0	0	1	1	0	2	2	0	1	1	0	0	1	0	0	0	0
24	1	2	1			1		3	3	1	1	1	1	0	1	1	1	1	1	1	1	1	1	1	1	1	0	0	0	1	0	1	1	0	0	0	0	0	0	1	0	0	0	0	0	0
23	1	0	0	3				3	2	0	0	1	1	0	0	0	1	1	1	0	0	0	0	0	0	0	0	1	0	1	0	2	2	1	2	1	1	1	1	0	0	0	0	0	0	0
24	1	2	0				0	2	3	0	0	0	1	0	0	0	0	0	0	0	0	1	0	0	0	1	0	0	1	1	0	1	1	1	0	0	0	0	0	0	0	1	0	0	0	0
27	1	0	0		2			3	3	0	0	0	0	0	0	0	0	0	0	0	0	0	0	0	0	1	0	0	0	1	0	1	1	1	1	0	0	0	0	0	0	0	0	0	0	0
29	1	1	0	3		1		2	دراسات بعد جامعية (ماجسيتر، دكتوراه...)	1	1	1	0	0	1	0	0	0	0	0	0	0	0	0	0	0	0	0	0	1	0	1	0	2	2	1	0	1	1	0	0	0	0	0	0	0
22	1	0	0	3				2	2	0	1	1	1	0	0	1	1	1	1	0	0	0	0	1	1	1	1	1	1	1	0	2	1	1	1	0	1	0	1	0	0	0	0	0	0	0
24	1	0	1		2			3	3	0	1	0	0	1	0	0	0	0	0	0	0	0	0	0	0	1	0	0	0	1	0	2	1	2	3	1	0	0	1	0	0	0	0	0	0	0
22	1	2	1	3				0	2	0	0	0	0	1	1	0	1	1	1	1	1	1	1	0	0	1	0	0	0	1	0	1	1	2	2	1	0	0	0	0	0	0	0	0	0	0
22	1	0	0	3		1		1	2	0	1	0	0	1	0	0	1	1	1	1	1	1	1	1	1	1	1	0	1	1	0	2	1	1	1	0	0	1	1	0	0	0	0	0	0	0
25	1	0	0		2			2	3	0	1	1	1	0	0	0	1	1	1	0	0	0	0	1	0	1	0	0	0	1	0	1	1	0	2	0	0	0	1	1	1	0	0	0	0	0
28	0	1	0		2			4	3	1	0	0	0	0	0	0	0	0	0	0	0	0	0	1	0	1	0	0	0	1	0	1	0	0	3	2	0	1	1	1	0	1	0	0	0	0
27	1	0	0				0	3	3	1	1	1	0	1	0	0	0	0	0	0	0	0	0	0	0	1	0	0	1	0	0	0	1	0	1	0	0	0	0	0	0	0	0	0	0	0
21	1	0	1	3	2			2	2	0	1	1	0	0	0	0	0	0	0	0	0	0	0	1	1	1	0	1	0	1	0	0	1	2	3	2	1	1	0	0	0	0	0	0	0	0
19	1	0	0		2			3	3	1	1	1	1	0	0	1	1	0	0	1	1	1	1	0	1	0	1	0	0	1	1	3	0	0	1	1	0	1	1	0	0	0	1	1	1	1
45	1	1	0				0	4	1	0	0	0	1	0	0	0	0	0	0	0	0	0	0	1	0	0	0	0	0	0	0	0	0	0	1	0	0	0	0	0	1	0	0	0	0	0
23	1	0	1			1		2	3	0	1	1	0	0	0	0	0	0	0	0	0	0	0	0	0	1	0	0	0	1	0	0	1	0	1	1	0	0	1	0	0	0	0	0	0	0
23	1	0	0	3				4	3	0	1	0	0	1	0	0	0	0	0	0	0	0	0	0	0	1	1	0	1	1	0	2	3	3	0	1	0	1	1	0	0	0	1	0	0	0
23	1	0	0	3				2	2	0	1	0	0	1	0	0	1	1	1	1	1	1	1	0	0	1	0	0	1	1	0	2	3	1	2	2	0	1	1	0	0	0	0	0	0	1
22	1	0	1	3				2	2	0	1	0	0	0	0	0	0	0	0	0	0	0	0	0	0	1	0	0	0	0	0	0	1	1	0	0	0	0	0	0	0	0	0	0	0	0
27	1	1	1		2			1	3	0	0	1	0	1	1	1	0	0	0	1	1	1	1	0	0	1	0	0	1	1	0	3	3	0	2	1	0	1	1	0	0	1	0	0	0	0
17	0	0	0	3				4	1	0	0	0	0	0	0	1	1	1	1	0	0	0	0	0	0	0	0	0	0	0	1	1	2	3	0	0	0	0	1	0	0	0	0	0	0	0
23	0	0	0	3				3	2	0	0	0	0	0	0	0	0	0	0	0	0	0	0	0	0	1	1	1	1	1	1	1	0	2	2	1	1	0	1	0	0	0	0	0	0	0
23	1	0	0	3			0	2	2	0	0	0	0	0	0	0	0	0	0	0	0	0	0	0	0	0	0	0	0	0	0	1	1	1	3	1	0	0	0	0	0	0	0	0	0	0
33	1	1	0				0	2	3	0	1	1	1	1	0	0	1	1	1	0	0	0	0	1	0	1	1	1	1	1	0	2	2	3	2	1	1	0	1	0	0	0	0	0	0	1
15	0	0	1	3				2	1	1	1	0	0	0	0	0	0	1	1	1	1	0	1	0	0	1	0	0	0	0	0	0	0	0	0	0	0	0	0	0	0	0	0	0	0	0
22	1	0	0	3				2	2	0	0	0	0	1	0	0	0	0	0	0	0	0	0	0	0	1	0	0	0	0	0	0	2	0	0	0	0	0	0	0	0	0	0	0	0	0
40	1	1	0		2			4	دراسات بعد جامعية (ماجسيتر، دكتوراه...)	1	1	0	1	1	0	0	1	0	0	0	0	1	0	0	0	0	0	0	0	1	1	1	1	0	0	0	0	0	0	0	0	0	0	0	1	0
20	1	0	0	3				2	1	0	1	1	0	0	0	0	0	0	0	0	0	0	0	0	0	1	1	0	0	1	0	0	1	1	1	2	0	1	0	0	0	0	0	0	0	0
30	1	1	0		2			3	3	0	0	0	0	0	0	0	0	0	0	0	0	1	0	0	0	0	0	1	1	1	1	1	1	1	1	2	1	1	1	0	1	0	0	0	0	0
23	1	0	0	3				2	2	0	0	0	0	0	0	0	0	0	0	0	0	0	0	0	0	1	0	1	0	1	0	0	0	1	0	0	1	0	0	0	0	0	0	0	0	0
23	0	2	0	3				4	2	0	0	0	0	0	0	0	0	0	0	0	0	0	0	0	0	0	0	0	0	0	0	1	2	1	0	0	0	0	0	0	1	0	0	0	0	0
23	1	0	1	3		1		2	دراسات بعد جامعية (ماجسيتر، دكتوراه...)	0	1	0	0	1	0	0	0	0	0	0	0	0	0	0	0	1	0	0	0	0	1	1	2	0	0	0	0	0	0	0	0	0	0	0	0	0
23	1	0	0	3				2	2	0	0	0	0	0	0	0	0	0	0	0	0	0	0	0	0	1	0	0	0	0	0	1	1	3	3	1	0	0	0	1	0	0	0	0	0	0
21	1	0	0	3				3	2	1	1	1	1	1	0	0	0	0	0	0	0	0	0	0	0	1	0	0	0	1	0	2	2	2	1	0	0	0	0	0	0	0	0	0	0	0
21	1	0	0	3				2	2	0	1	1	1	1	1	1	1	0	0	0	0	0	0	0	1	1	1	1	1	0	0	2	1	1	0	0	1	0	1	0	1	0	0	0	0	0
24	1	0	0	3				2	2	0	1	1	0	1	1	0	0	1	1	0	0	0	0	1	0	1	1	1	0	1	0	1	1	1	1	0	1	0	0	0	0	0	0	0	0	0
24	1	2	1	3				2	3	0	0	0	0	0	0	0	0	0	0	0	0	0	0	0	0	0	0	0	0	0	0	1	1	1	0	0	0	0	0	0	0	1	0	0	0	0
59	0	1	0		2			2	3	0	0	0	0	0	0	1	0	0	0	0	0	0	0	0	0	1	0	0	0	1	0	1	1	0	0	0	0	0	0	0	0	0	0	0	0	0
19	1	0	1	3				1	2	0	0	0	0	0	0	0	0	0	0	0	0	0	0	0	0	1	0	0	0	0	0	1	1	2	0	0	0	0	0	0	1	0	0	0	0	0
24	1	2	0	3				2	3	0	1	1	1	1	1	1	0	0	0	0	0	0	0	0	0	1	0	0	1	1	1	2	1	1	1	0	0	1	1	1	1	1	0	0	0	0
22	1	2	0	3				1	2	0	1	0	0	1	0	0	0	0	0	0	0	0	0	0	0	1	0	1	1	0	1	1	0	1	1	0	1	0	0	0	0	0	0	0	0	0
21	0	0	1	3				2	2	0	0	0	0	0	0	0	0	0	0	0	0	0	0	1	1	1	0	1	0	1	0	1	1	2	0	2	1	0	0	0	0	0	0	0	0	0
21	1	0	0	3				3	2	0	0	0	0	0	1	1	0	0	0	0	0	0	0	0	0	1	0	0	0	1	0	1	1	0	1	0	0	1	1	0	0	0	0	0	0	0
22	0	0	1	3				4	2	0	0	0	0	0	0	0	0	0	0	0	0	0	0	0	0	1	0	0	0	1	0	0	0	0	0	0	0	0	0	0	0	0	0	0	0	0
22	1	0	0	3				2	2	0	0	1	0	0	1	0	1	1	1	1	1	1	1	0	1	1	1	0	0	1	0	1	2	0	0	0	0	0	0	0	0	0	0	0	0	0
22	1	0	0	3				3	2	0	1	1	1	1	1	1	0	0	0	0	0	0	0	0	1	1	0	0	1	1	0	2	1	1	1	1	0	0	0	0	0	0	0	0	0	0
23	0	2	0	3				3	2	1	1	1	1	0	0	0	1	1	1	0	0	1	0	1	0	0	1	1	0	1	0	0	1	2	3	0	1	0	1	0	0	0	0	0	0	0
22	1	0	1	3				1	2	0	1	0	1	0	0	0	1	1	1	0	0	0	0	0	0	1	0	0	0	1	0	1	1	0	0	0	0	0	1	0	0	0	1	0	0	0
24	0	0	1	3				1	3	0	0	0	0	1	0	0	0	0	0	0	0	0	0	0	1	1	0	0	1	0	0	1	0	1	0	0	0	0	0	0	0	0	0	0	0	0
23	1	0	0	3				2	2	0	1	1	1	0	0	0	0	0	0	0	0	0	0	0	0	1	1	0	0	1	0	1	2	1	0	0	0	1	1	0	0	0	0	0	0	0
22	1	0	0	3				2	2	0	1	0	0	0	0	0	1	1	1	0	0	0	0	1	0	1	0	0	0	1	0	1	3	1	0	0	0	0	0	0	0	0	0	0	0	0
51	1	1	0		2			3	دراسات بعد جامعية (ماجسيتر، دكتوراه...)	1	1	0	0	0	0	0	0	0	0	0	0	0	0	0	0	1	0	0	0	0	0	0	0	0	0	0	0	0	0	0	0	0	0	0	0	0
26	0	0	0		2			2	دراسات بعد جامعية (ماجسيتر، دكتوراه...)	1	0	0	0	0	0	0	1	1	1	1	1	1	1	0	0	1	0	1	0	0	1	0	1	0	0	0	1	1	0	0	0	1	0	0	0	0
42	1	1	0			1		3	دراسات بعد جامعية (ماجسيتر، دكتوراه...)	0	0	1	0	0	0	0	0	0	0	0	0	0	0	0	0	1	0	0	1	0	0	1	1	0	0	0	0	0	0	0	0	0	0	0	0	0
18	0	0	0	3		1		1	2	0	0	0	0	0	0	0	0	0	0	0	0	0	0	0	0	0	0	0	0	0	0	1	1	2	0	0	0	0	0	0	0	0	0	0	0	0
23	1	0	0				0	3	3	0	1	0	0	1	0	0	0	0	0	0	0	0	0	1	1	1	0	1	1	0	0	1	1	3	2	2	1	1	1	0	0	0	0	0	0	0
38	1	0	0		2			2	دراسات بعد جامعية (ماجسيتر، دكتوراه...)	0	1	1	1	0	0	0	1	0	0	0	0	1	0	0	0	1	0	0	1	1	0	1	2	1	1	0	0	0	0	0	0	0	0	0	0	0
53	1	1	0		2			3	دراسات بعد جامعية (ماجسيتر، دكتوراه...)	1	0	1	0	0	0	0	1	1	1	0	0	1	0	0	0	1	0	0	1	1	0	0	1	1	0	0	0	0	0	0	0	0	0	0	0	0
22	1	0	0	3				3	2	1	1	0	0	0	0	0	0	0	0	0	0	0	0	0	0	1	0	0	1	0	0	0	0	0	1	0	0	1	0	0	0	1	0	0	0	0
25	1	0	0	3				1	3	0	0	0	0	0	0	0	0	0	0	0	0	0	0	0	0	0	0	0	0	0	0	1	1	1	0	1	0	0	0	0	0	0	0	0	0	0
19	0	0	1	3				2	2	0	1	1	1	1	1	1	1	1	1	1	1	1	1	1	1	1	1	1	1	1	0	1	1	1	0	1	1	0	0	0	0	1	0	0	0	0
36	1	1	0				0	3	3	0	0	0	0	0	0	0	0	0	0	0	0	0	0	0	0	1	0	0	0	0	0	0	2	2	2	1	0	1	1	0	0	1	0	0	0	0
36	1	1	0				0	3	3	0	0	0	0	0	0	0	0	0	0	0	0	0	0	0	0	1	0	0	0	0	0	0	2	2	2	1	0	1	1	0	0	1	0	0	0	0
23	0	2	0	3				3	دراسات بعد جامعية (ماجسيتر، دكتوراه...)	0	0	0	0	1	0	0	0	0	0	0	0	0	0	0	0	1	0	0	1	0	0	0	1	0	1	0	0	0	0	1	1	1	1	1	1	1
23	1	0	0	3				2	3	0	1	0	0	0	0	0	1	1	1	0	0	0	0	0	1	1	0	0	0	1	1	3	2	2	2	1	0	1	1	1	1	0	0	0	0	0
23	1	0	0	3				2	2	0	1	1	1	1	1	1	1	1	1	1	1	1	1	0	0	1	0	0	0	1	0	2	3	1	1	0	0	0	0	0	0	1	0	0	0	0
39	1	0	0		2			3	دراسات بعد جامعية (ماجسيتر، دكتوراه...)	0	1	0	0	0	0	0	0	0	0	0	0	0	0	0	0	0	1	0	0	0	1	0	0	0	1	0	0	0	0	0	0	1	1	0	0	0
35	1	0	0			1		3	دراسات بعد جامعية (ماجسيتر، دكتوراه...)	1	0	0	0	0	0	0	0	0	0	0	0	0	0	0	0	1	0	0	1	0	0	1	0	0	1	0	0	0	0	0	0	0	1	0	0	0
22	1	0	1	3				2	2	0	0	0	0	0	0	0	1	0	0	0	0	0	0	0	0	1	1	1	0	0	1	1	2	1	1	1	1	0	1	0	0	0	0	0	0	0
46	1	1	0				0	3	1	0	0	0	0	0	0	0	0	0	0	0	0	0	0	0	1	1	0	0	1	1	1	1	1	2	1	1	0	0	0	0	0	0	0	0	0	0
34	1	1	0				0	2	3	0	0	0	0	0	0	0	0	0	0	0	0	0	0	0	0	1	0	1	1	0	0	2	1	1	1	2	1	1	0	0	0	0	0	0	0	0
36	1	1	0				0	2	3	0	1	0	0	0	0	0	0	0	0	0	0	0	0	0	0	1	0	0	0	1	1	1	0	0	0	0	0	0	0	0	0	0	0	0	0	0
18	1	0	0	3				2	2	0	0	0	0	0	0	0	0	0	0	0	0	0	0	1	1	1	1	0	0	1	1	3	3	3	3	3	0	1	1	1	1	0	0	0	0	1
22	1	0	0	3				2	2	0	0	0	0	1	0	0	0	0	0	0	0	0	0	0	0	0	1	1	0	1	0	1	1	2	1	1	1	0	1	0	0	0	0	0	0	0
19	1	0	0	3		1		1	2	0	1	0	0	1	0	0	1	0	0	0	0	1	0	0	0	0	0	0	0	0	0	1	0	1	0	0	0	0	0	0	0	0	0	0	0	0
23	1	0	0	3				1	2	1	0	0	0	0	0	0	0	0	0	0	0	0	0	0	0	0	0	0	0	0	0	1	2	2	1	1	0	1	1	0	1	0	0	0	0	0
20	1	0	0	3				3	2	0	0	0	0	0	0	0	0	0	0	0	0	0	0	0	0	1	0	0	1	1	0	0	2	2	1	0	0	0	1	0	0	0	0	0	0	0
23	1	0	0	3				4	2	1	1	0	0	1	0	0	0	0	0	0	0	0	0	0	0	0	0	0	1	0	0	1	1	0	0	0	0	0	0	0	0	0	0	0	0	0
27	0	1	0				0	2	3	0	0	0	0	0	0	0	0	0	0	0	0	0	0	0	0	0	0	1	0	1	1	1	2	1	1	1	1	1	1	0	0	1	0	0	0	0
23	1	0	0	3				3	3	0	1	0	0	0	0	0	0	0	0	0	0	0	0	0	0	1	1	0	1	1	0	3	2	1	0	0	0	1	1	1	0	0	0	0	0	0
27	1	1	0			1		3	3	0	1	1	1	0	1	1	0	0	0	0	0	0	0	0	0	1	0	0	1	1	0	1	1	1	0	0	0	0	1	0	0	0	0	0	0	0
55	1	0	0			1		2	3	0	0	0	0	1	0	0	0	0	0	0	0	0	0	0	0	1	0	1	0	0	0	2	0	1	1	1	1	0	0	0	0	0	0	0	0	0
23	0	0	1	3				2	2	0	1	1	1	1	1	1	1	1	1	1	1	1	1	1	1	1	1	1	1	1	0	1	1	1	1	1	1	0	0	0	0	0	0	0	0	0
20	0	0	0	3				1	2	0	0	1	0	0	1	0	0	0	0	0	0	0	0	0	0	0	0	1	0	0	0	1	0	0	0	0	1	0	0	0	0	0	0	0	0	0
42	1	1	1		2			1	2	0	1	0	0	1	1	1	0	0	0	0	0	0	0	0	1	1	0	0	1	1	1	2	2	1	0	0	0	0	0	0	0	0	0	0	0	0
32	1	0	1			1		2	3	0	0	0	0	1	1	0	0	0	0	1	1	0	1	0	0	1	0	1	1	0	0	1	1	1	1	1	1	1	0	0	0	0	0	0	0	0
29	1	1	1				0	4	دراسات بعد جامعية (ماجسيتر، دكتوراه...)	0	0	1	1	0	1	1	0	1	1	1	1	0	1	0	0	1	0	0	0	1	0	1	1	1	1	0	0	1	0	0	0	0	0	0	0	0
24	1	0	1	3				3	2	0	1	1	0	1	0	0	0	0	0	0	0	0	0	1	0	1	1	0	1	0	0	1	2	2	0	0	0	0	1	0	0	0	0	0	0	0
42	1	1	0		2			1	1	1	1	0	1	0	0	0	1	0	0	0	0	1	0	1	0	1	0	0	1	1	0	1	0	0	0	0	0	0	0	0	0	0	0	0	0	0
24	1	1	0	3		1		3	2	0	1	0	0	0	0	1	0	1	1	0	0	0	0	0	0	1	0	1	0	1	0	1	2	1	0	1	1	0	0	0	0	0	0	0	0	0
22	1	1	1	3				3	2	1	1	1	0	0	0	0	1	1	1	1	1	1	1	0	0	1	0	0	0	0	0	1	0	0	0	0	0	0	0	0	0	0	0	0	0	0
31	1	1	0				0	1	3	0	0	1	0	1	1	1	0	0	0	0	0	0	0	1	0	1	1	1	0	1	0	1	2	3	1	1	1	1	0	0	0	1	0	0	0	0
23	1	0	0	3				2	2	0	0	0	0	0	1	1	0	0	0	0	0	0	0	0	0	1	0	0	0	0	1	1	1	1	1	1	0	0	0	0	1	1	1	0	0	0
19	1	2	0	3				2	2	0	0	1	1	0	0	0	0	0	0	0	0	0	0	1	0	1	1	0	1	1	0	1	2	3	3	1	0	1	1	0	0	0	0	0	0	0
22	1	0	0	3		1		3	2	0	0	0	0	0	0	0	0	0	0	0	0	0	0	0	0	0	0	0	0	0	0	1	0	0	0	0	0	0	0	0	0	0	0	0	0	0
37	1	0	1		2			0	3	1	1	1	0	0	1	1	0	1	1	1	1	0	1	0	0	1	0	0	0	1	0	1	1	1	1	1	0	0	0	0	0	0	0	0	0	0
21	1	0	0	3				2	2	1	0	0	0	1	1	1	0	0	0	0	0	0	0	0	0	1	1	0	0	0	0	1	1	0	0	0	0	1	1	0	0	0	0	0	0	0
20	0	0	0	3				3	2	0	0	0	0	0	0	1	0	0	0	0	0	0	0	0	0	1	0	0	0	1	1	1	1	1	0	0	0	0	1	0	0	0	0	0	0	0
23	0	0	1	3				3	2	0	0	0	0	0	0	0	0	0	0	0	0	0	0	0	0	0	0	0	0	0	0	0	0	0	0	0	0	0	0	0	0	0	0	0	0	0
25	1	0	1			1		2	2	1	0	0	0	1	1	1	1	0	0	0	0	1	0	0	0	1	0	1	0	0	0	1	1	2	2	0	1	0	0	0	0	1	1	0	0	0
50	1	0	0		2			1	3	1	1	1	0	1	1	0	1	1	1	1	1	1	1	0	0	1	1	1	0	1	0	3	3	3	3	1	1	1	1	0	0	1	1	0	0	0
24	0	0	1			1		3	3	0	1	0	0	0	0	0	0	0	0	0	0	0	0	0	0	0	0	0	0	0	1	0	0	0	1	0	0	0	0	0	0	0	0	0	0	0
25	1	0	0		2			2	3	1	1	1	0	1	0	0	0	0	0	0	0	0	0	0	0	1	0	0	0	1	0	1	0	0	0	0	0	0	0	0	0	0	0	0	0	0
23	1	0	0	3				1	2	0	0	0	0	1	1	0	0	0	0	0	0	0	0	1	1	0	0	0	0	1	0	2	3	3	2	0	0	1	1	0	0	1	0	0	0	0
20	1	2	0	3				1	2	0	1	1	1	1	1	1	1	0	0	0	0	1	0	1	1	1	1	0	1	1	0	1	3	2	0	1	0	1	1	0	0	0	0	0	0	0
51	1	1	0		2			3	3	1	0	0	0	1	0	0	0	0	0	1	1	1	1	0	0	1	1	0	1	1	1	3	3	2	3	1	0	1	0	0	0	0	1	0	0	1
18	0	0	1	3				1	2	0	1	0	0	1	0	1	0	0	0	0	0	0	0	0	0	1	0	0	1	1	0	1	0	0	0	0	0	0	1	0	0	0	0	0	0	0
53	1	1	0			1		4	دراسات بعد جامعية (ماجسيتر، دكتوراه...)	1	1	1	1	1	1	1	1	1	1	1	1	1	1	0	1	1	0	0	1	1	1	2	0	0	0	0	0	0	0	0	0	0	1	0	0	0
23	0	0	0	3				4	2	1	0	0	0	1	0	0	0	0	0	0	0	0	0	0	0	0	0	0	0	0	1	0	0	1	1	1	0	0	0	0	0	0	0	0	0	0
45	0	1	0			1		1	3	0	0	0	0	0	0	0	1	1	1	1	1	1	1	0	0	0	0	0	0	1	0	2	3	0	0	0	0	0	1	0	0	0	0	0	1	0
24	1	0	0	3				4	2	0	1	1	1	1	1	1	1	0	0	1	1	0	1	0	0	1	0	1	1	1	0	1	1	1	0	1	1	0	0	1	0	1	1	0	1	1
23	1	0	0	3				4	2	0	1	1	1	1	1	1	1	1	1	1	1	1	1	1	1	1	1	1	1	1	0	3	3	3	2	2	1	1	1	0	0	1	0	1	1	1
28	1	1	1		2			2	3	1	1	1	1	1	0	0	0	0	0	0	0	0	0	0	0	1	0	1	1	0	0	1	2	1	0	1	1	0	1	0	0	0	0	0	1	0
22	1	0	0	3				2	2	0	0	1	0	0	0	0	1	0	0	0	0	1	0	0	0	1	0	0	0	1	0	0	2	1	2	1	0	0	0	0	0	0	0	0	0	0
34	1	1	0				0	2	3	0	1	0	0	1	0	0	0	0	0	0	0	0	0	0	1	1	1	0	0	1	0	2	2	1	0	0	0	1	1	0	0	0	0	0	0	0
27	1	0	0				0	2	3	0	0	1	1	1	0	0	1	1	1	1	1	1	1	0	1	1	1	0	1	1	0	3	1	0	0	0	0	0	0	0	0	0	0	0	0	0
28	0	0	1	3				2	3	0	1	0	0	0	0	0	1	1	1	0	0	0	0	0	0	0	0	0	0	1	0	1	1	2	1	1	0	1	1	1	1	1	0	0	0	0
43	0	1	1		2			1	3	1	0	0	0	0	0	0	0	0	0	0	0	0	0	0	0	1	1	0	0	1	1	1	2	0	1	1	0	1	1	1	1	1	0	0	0	0
31	0	0	0		2			3	دراسات بعد جامعية (ماجسيتر، دكتوراه...)	1	1	1	1	1	1	1	0	0	0	0	0	0	0	1	1	1	0	0	1	1	0	1	2	2	1	1	0	1	1	1	0	0	0	0	0	0
29	1	0	1			1		2	دراسات بعد جامعية (ماجسيتر، دكتوراه...)	0	1	0	0	1	0	0	0	0	0	0	0	0	0	0	0	1	1	1	0	1	0	1	2	1	0	1	1	1	1	0	0	0	0	0	0	1
23	0	0	0	3				3	2	1	1	0	0	1	1	1	1	1	1	1	1	1	1	0	0	1	0	1	1	1	0	1	1	2	2	1	1	1	1	0	0	0	0	0	0	0
21	1	2	1	3				2	2	0	0	0	1	1	0	0	0	0	0	0	0	1	0	0	0	1	0	0	0	1	1	1	1	1	1	0	0	1	1	0	0	0	0	0	0	0
33	0	1	0		2			3	3	0	0	0	0	1	0	1	0	0	0	0	0	0	0	0	1	0	1	0	1	1	0	2	1	0	0	0	0	0	0	0	0	0	0	0	0	0
23	0	0	1	3				3	2	1	1	1	1	1	1	1	1	1	1	1	1	1	1	0	0	1	0	1	1	1	0	1	1	1	2	1	1	0	1	0	0	0	0	0	0	0
54	0	1	1		2			0	دراسات بعد جامعية (ماجسيتر، دكتوراه...)	1	0	0	0	0	0	0	0	0	0	0	0	0	0	0	0	1	0	0	1	1	1	2	1	0	0	0	0	0	0	0	0	1	1	0	0	0
39	1	3	0				0	0	0	0	0	0	0	0	0	0	0	0	0	0	0	0	0	0	0	0	0	0	0	1	1	1	1	0	0	0	0	0	0	0	1	0	0	0	0	0
25	0	0	0		2		0	0	3	0	0	0	0	0	0	0	0	0	0	0	0	0	0	0	0	0	1	1	0	0	0	2	1	1	0	1	1	1	1	0	0	0	0	0	0	0
31	1	1	0			1		2	3	1	0	1	0	0	0	0	1	0	0	1	1	0	1	1	0	1	1	0	0	1	0	1	3	3	2	2	0	1	1	1	1	0	0	0	0	0
33	1	1	0		2			2	3	1	0	0	0	0	0	0	0	0	0	1	1	0	1	0	0	1	0	0	0	1	0	2	3	1	0	0	0	1	1	0	0	0	0	0	0	0
35	1	1	1		2			2	3	1	1	0	0	1	1	0	0	0	0	0	0	0	0	0	0	1	1	0	1	1	0	2	1	0	0	0	0	1	1	0	1	0	0	0	0	0
41	1	1	1			1		3	0	0	1	0	0	1	0	0	1	1	1	1	1	1	1	0	0	1	1	1	0	1	0	1	0	1	0	1	1	0	0	0	0	0	0	0	0	0
27	1	1	0			1		2	3	0	1	0	0	0	0	0	1	0	0	0	0	1	0	0	0	1	0	0	0	1	0	1	1	1	1	0	0	1	1	0	1	0	0	0	0	1
26	1	0	0		2			2	3	0	0	0	0	1	0	0	0	0	0	0	0	0	0	0	1	1	0	0	0	1	0	1	2	2	1	1	0	1	1	1	1	0	0	0	0	0
38	0	0	0		2			2	دراسات بعد جامعية (ماجسيتر، دكتوراه...)	1	0	0	0	0	0	0	1	0	0	0	0	0	0	0	0	1	0	0	1	1	0	1	1	0	0	0	0	1	1	0	0	0	0	0	0	0
36	1	1	1		2			2	1	0	1	1	1	1	1	0	0	0	0	0	0	0	0	0	0	1	0	0	0	1	0	1	1	0	0	0	0	0	0	0	0	0	0	0	0	0
26	0	1	0				0	0	0	0	0	0	0	0	0	0	0	0	0	1	1	1	1	0	0	0	0	0	0	0	0	3	3	3	3	3	0	1	1	0	0	0	0	0	0	0
24	1	0	1		2			2	1	0	1	0	0	0	0	0	0	0	0	0	0	0	0	0	0	1	0	0	1	1	0	1	0	0	0	0	0	0	0	0	0	0	0	0	0	0
27	1	0	0		2			2	3	1	1	1	0	1	1	1	1	1	1	0	0	0	0	0	0	1	0	0	1	1	0	2	3	2	2	3	0	1	1	0	0	0	0	0	0	0
41	1	1	1				0	3	0	0	1	1	1	0	0	0	1	1	1	0	0	0	0	0	0	1	0	0	0	1	0	1	1	0	1	0	0	1	1	0	1	0	0	0	0	0
37	1	0	0		2			1	3	0	0	0	0	0	0	0	0	0	0	0	0	0	0	0	0	1	0	0	1	1	0	1	2	1	1	1	0	0	0	0	0	0	0	0	0	0
31	1	0	0	3				2	دراسات بعد جامعية (ماجسيتر، دكتوراه...)	0	1	0	0	0	0	0	0	0	0	0	0	0	0	1	0	1	0	0	0	1	0	2	3	3	2	1	0	1	1	0	0	1	1	0	0	0
24	1	2	1	3				2	2	0	1	0	0	1	0	0	1	0	0	0	0	1	0	1	0	1	0	0	0	1	0	1	2	2	2	1	0	1	1	1	0	1	0	0	0	0
38	1	1	0		2			4	دراسات بعد جامعية (ماجسيتر، دكتوراه...)	1	0	1	0	0	0	0	1	1	1	0	0	0	0	0	0	1	0	0	0	1	1	1	1	0	0	0	0	0	0	0	0	0	0	0	0	0
38	1	1	0			1		2	3	0	0	0	0	1	1	0	1	0	0	0	0	0	0	0	0	1	0	0	0	1	0	1	2	1	1	0	0	1	1	0	0	0	0	0	0	0
18	0	0	0	3				3	1	0	0	0	0	0	0	0	1	1	1	1	1	0	1	0	1	1	1	0	1	0	0	1	2	1	1	2	0	1	1	0	0	0	0	0	0	0
18	0	0	0	3				3	1	0	0	0	0	0	0	0	0	0	0	0	0	0	0	0	0	0	0	0	0	0	0	0	0	1	1	0	0	0	0	1	1	0	0	0	0	0
18	0	0	0	3				3	1	0	0	0	0	0	0	0	0	0	0	0	0	0	0	0	0	0	0	0	0	0	0	0	0	1	1	0	0	0	0	1	1	0	0	0	0	0
17	0	0	0	3				1	0	0	0	0	1	0	0	0	0	1	1	1	1	1	1	0	0	0	0	0	0	0	0	1	1	2	2	2	0	1	1	0	0	0	0	0	0	0
21	0	0	0	3				2	2	0	0	0	0	0	0	0	0	0	0	0	0	0	0	1	0	1	0	0	0	1	0	1	1	2	1	1	0	0	0	0	0	0	0	0	0	0
18	0	0	0	3				2	0	0	1	1	1	1	1	1	1	1	1	1	1	1	1	1	1	1	1	1	1	1	1	1	1	1	0	0	1	0	1	0	0	0	0	0	0	0
16	0	0	0	3				2	0	0	0	0	1	0	0	0	0	1	1	1	1	1	1	0	0	1	1	1	1	1	1	1	0	2	1	1	1	1	1	0	0	0	0	0	0	0
17	0	0	0	3				2	1	0	1	0	0	0	0	0	0	0	0	0	0	0	0	0	0	0	0	0	0	1	0	1	1	1	0	1	0	0	0	0	0	0	0	0	0	0
18	0	0	0	3				3	1	0	0	0	0	0	0	0	0	0	0	1	1	0	1	0	0	1	0	0	1	1	0	1	1	2	0	0	0	1	0	0	0	0	0	0	0	0
36	0	1	0		2			2	3	0	1	0	0	0	0	0	1	1	1	0	0	0	0	0	0	1	0	0	1	1	0	2	1	0	0	0	0	1	1	0	0	1	0	0	0	0
20	1	0	0	3				2	2	0	0	1	0	1	1	1	0	1	1	1	1	0	1	0	0	1	0	1	1	1	1	1	1	3	1	0	1	0	1	0	0	0	0	0	0	0
21	1	0	0	3				2	2	0	1	0	1	0	0	1	0	0	0	0	0	0	0	1	1	1	0	0	1	1	0	2	1	2	1	1	0	1	1	1	0	0	0	0	0	0
18	0	0	0	3				3	2	0	0	0	0	0	0	0	0	0	0	0	0	0	0	0	0	0	0	0	0	0	0	1	1	1	0	0	0	1	1	0	0	0	0	0	0	0
27	0	1	0		2			4	1	1	1	1	1	1	1	1	1	0	0	0	0	1	0	0	1	1	0	0	1	1	0	3	3	3	3	3	0	1	1	0	0	0	0	0	0	1
19	0	0	0	3				0	2	0	1	1	1	0	0	0	1	0	0	0	0	1	0	0	0	1	1	1	1	1	0	2	3	3	0	3	1	1	1	0	0	0	0	0	0	0
22	1	0	0	3				2	2	0	1	1	1	1	0	0	0	0	0	0	0	0	0	0	0	1	1	1	1	0	0	2	3	3	1	0	1	1	1	0	0	1	0	0	0	0
33	0	0	1				0	0	غير متعلم	0	1	1	0	0	1	0	1	0	0	0	0	0	0	0	0	1	1	0	0	1	0	0	1	1	1	1	0	1	1	1	1	1	1	0	0	0
26	1	1	0				0	1	3	0	1	0	0	1	0	0	0	1	1	1	1	0	1	0	0	1	0	0	0	1	0	1	2	1	0	1	0	1	1	0	0	0	0	0	0	0
36	1	1	0			1		3	3	0	0	0	0	1	1	0	0	0	0	0	0	0	0	0	0	0	0	0	0	1	0	1	0	0	0	0	0	0	0	0	0	0	0	0	0	0
33	1	1	0	3				0	دراسات بعد جامعية (ماجسيتر، دكتوراه...)	0	0	0	1	1	1	1	0	0	0	1	1	1	1	0	0	1	1	0	1	1	0	2	2	1	2	0	0	1	1	0	0	0	0	0	0	0
39	1	1	0		2			1	3	1	0	0	0	0	1	1	1	0	0	0	0	0	0	0	0	0	1	0	1	0	0	0	0	1	1	0	0	0	1	1	1	1	0	0	1	0
21	1	0	1	3				3	2	0	0	0	0	1	0	0	1	0	0	0	0	1	0	0	0	1	0	0	1	0	0	1	2	2	1	1	0	0	0	0	0	0	0	0	1	1
20	0	0	0	3				1	2	0	1	0	0	0	0	0	0	0	0	1	1	0	1	0	0	1	0	0	1	1	0	1	2	2	0	0	0	0	0	0	0	0	0	0	0	0
25	0	0	1	3				1	3	0	1	0	0	1	0	0	0	0	0	0	0	0	0	0	0	1	0	0	0	1	0	1	1	2	1	0	0	0	0	0	0	0	0	0	0	0
23	0	0	1	3				2	2	0	0	0	0	0	1	0	0	0	0	0	0	1	0	1	1	1	0	0	0	1	0	0	0	0	0	0	0	1	1	0	0	0	0	0	1	0
25	1	2	0				0	3	3	1	1	0	1	1	1	1	0	1	1	1	1	1	1	0	1	1	1	1	1	1	0	2	3	1	1	1	1	1	1	0	0	1	1	0	0	0
20	0	0	0	3				1	2	1	1	1	0	0	0	0	1	1	1	1	1	1	1	0	0	1	1	1	0	1	0	1	1	1	1	1	1	0	0	0	1	0	0	0	0	0
20	1	0	0	3				1	2	0	0	0	1	1	1	1	0	1	1	0	0	0	0	0	0	1	0	1	1	1	0	1	0	0	0	0	1	0	0	0	0	0	1	0	0	0
45	1	1	0			1		1	3	1	1	1	1	1	0	0	1	0	0	0	0	1	0	0	0	1	0	0	1	1	0	3	3	3	3	2	0	1	1	0	1	1	0	0	0	0
19	1	0	1	3				1	2	0	1	1	0	0	0	0	1	1	1	0	0	0	0	0	0	1	0	0	0	1	0	2	0	1	1	0	0	0	0	0	0	1	0	0	0	0
42	1	1	1				0	1	0	0	1	0	1	0	0	0	0	0	0	0	0	0	0	0	0	1	0	1	1	1	0	2	2	3	1	0	1	1	1	0	0	0	0	0	0	1
20	0	0	1	3				2	2	0	0	0	0	0	0	0	0	0	0	0	0	0	0	0	0	1	0	1	0	1	0	1	2	0	1	0	1	0	0	0	0	0	0	0	0	0
22	1	0	0	3				3	2	0	1	0	1	0	0	0	0	0	0	0	0	0	0	0	0	1	0	0	1	0	1	1	3	3	0	1	0	1	1	1	0	0	0	0	0	0
20	1	0	0	3				2	2	0	0	0	0	1	0	0	1	1	1	0	0	0	0	1	1	1	1	1	0	1	0	3	2	3	3	3	1	1	1	1	1	1	0	0	0	0
24	1	0	0	3				1	2	0	1	1	1	1	1	1	0	0	0	0	0	0	0	0	0	1	1	1	1	1	0	1	2	3	3	3	1	1	1	0	0	0	0	0	0	0
29	1	0	0				0	1	3	0	0	0	0	1	0	0	0	0	0	0	0	0	0	0	0	1	1	0	1	1	1	1	1	0	0	0	0	1	1	0	0	0	0	0	1	0
27	1	2	0				0	1	1	0	1	1	0	1	1	0	0	0	0	0	0	0	0	1	1	1	1	0	0	0	0	3	2	2	1	1	0	1	1	0	0	0	0	0	0	1
35	1	1	0			1		1	3	0	1	1	1	1	1	0	1	1	1	0	0	0	0	1	0	1	1	0	1	1	0	2	3	1	0	0	0	0	0	0	0	1	0	0	0	1
20	1	0	0	3				2	2	0	1	0	0	0	0	0	1	1	1	1	1	1	1	0	0	0	1	1	0	1	0	3	3	3	2	0	1	0	0	0	0	0	0	0	0	0
18	1	0	0	3				2	2	0	1	0	0	1	0	0	1	1	1	1	1	1	1	0	0	1	0	0	1	1	0	1	0	0	0	0	0	1	1	0	0	0	0	0	0	0
28	0	0	1	3				2	3	0	1	1	0	0	0	0	1	1	1	0	0	0	0	1	1	1	1	1	0	1	0	1	1	1	0	0	1	0	0	1	1	1	1	1	1	1
23	0	2	0	3				2	2	1	0	0	0	0	0	0	0	0	0	0	0	1	0	1	0	0	0	1	0	1	0	0	0	1	0	1	1	0	0	0	0	0	0	0	0	0
راما	1	0	1				0	2	3	0	0	0	0	0	0	0	0	0	0	0	0	0	0	0	0	0	0	0	0	1	0	0	0	0	0	0	0	0	0	0	0	0	0	0	0	0
23	1	0	0	3				0	2	0	1	1	1	0	0	1	1	1	1	1	1	1	1	0	0	1	1	1	1	0	0	3	3	2	3	2	1	1	1	1	1	1	0	0	1	1
21	1	0	1	3				3	2	1	0	0	0	0	0	0	0	0	0	0	0	0	0	0	0	0	0	0	0	0	0	1	1	1	1	1	0	1	1	0	0	0	0	0	0	0
27	1	2	0				0	2	3	0	0	0	1	1	1	1	0	0	0	0	0	0	0	0	0	1	1	1	1	1	1	2	2	0	0	0	1	0	1	0	1	1	0	0	0	0
27	1	0	1		2			2	3	0	0	1	0	0	1	0	0	1	1	0	0	0	0	0	0	1	0	0	0	0	1	3	1	3	3	3	0	1	1	1	0	0	0	0	0	0
22	0	0	1	3				4	2	0	0	0	0	0	0	0	0	0	0	0	0	0	0	0	0	1	1	1	1	1	0	1	1	1	1	0	1	0	0	0	0	0	0	0	0	0
22	1	0	0	3				2	2	0	1	1	1	1	1	1	0	1	1	1	1	0	1	0	0	1	0	1	1	1	0	3	2	3	3	3	1	1	1	0	0	1	0	0	0	0
36	1	1	0				0	0	0	0	1	1	1	1	1	1	0	1	1	1	1	0	1	1	1	1	0	1	0	1	1	0	0	0	0	0	1	0	0	1	1	1	1	0	1	1
22	1	0	0	3				3	2	1	0	0	1	1	0	1	0	1	1	0	0	0	0	0	0	0	0	0	0	1	0	2	3	2	2	1	0	0	1	0	0	0	0	0	0	0
36	1	1	0				0	0	0	0	1	1	1	1	1	1	0	1	1	1	1	0	1	1	1	1	0	1	0	1	0	2	2	2	2	2	1	1	1	1	1	1	1	0	1	1
23	1	0	0	3				3	2	0	0	0	0	1	1	0	0	0	0	0	0	0	0	0	0	1	0	1	0	1	0	1	1	1	1	1	1	0	0	0	0	1	0	0	0	0
22	0	0	0	3				2	2	0	1	0	0	0	0	0	0	0	0	0	0	0	0	0	0	1	0	0	1	0	0	0	0	1	0	0	0	0	0	0	0	0	0	0	0	0
21	1	0	1	3				3	2	0	1	0	0	1	0	0	0	1	1	0	0	0	0	0	0	1	0	0	0	1	0	0	0	0	0	0	0	0	0	0	0	0	0	0	0	0
26	1	2	0				0	1	3	0	1	0	0	0	0	0	0	0	0	0	0	0	0	0	0	1	1	1	1	1	1	2	2	2	2	1	1	1	1	0	0	1	0	0	0	0
23	1	0	0	3				2	2	0	0	0	0	0	0	0	0	0	0	0	0	0	0	0	0	0	0	0	0	0	0	1	0	1	0	0	0	0	0	0	0	0	0	0	0	0
22	1	0	0	3				4	2	1	1	0	0	0	0	0	0	0	0	0	0	0	0	0	0	0	0	0	0	1	0	0	0	0	0	0	0	0	0	0	0	1	0	0	0	0
24	1	1	0	3				2	2	0	0	0	0	0	0	0	0	0	0	0	0	0	0	0	0	1	1	0	0	1	0	1	1	0	0	1	0	1	1	0	0	0	0	0	0	0
16	1	0	0	3				2	1	1	1	0	0	1	0	0	0	0	0	0	0	0	0	0	0	0	0	0	0	0	0	2	0	0	0	0	0	0	0	0	0	0	0	0	0	0
30	1	0	1			1		2	3	0	0	0	0	1	1	1	0	0	0	0	0	0	0	1	1	1	0	0	1	1	0	1	1	1	2	0	0	0	0	0	0	0	0	0	0	0
19	0	0	1	3				1	2	0	0	0	0	0	0	0	1	1	1	1	1	1	1	0	0	1	0	1	0	1	0	1	2	2	0	2	1	1	1	0	0	0	0	0	0	0
24	1	0	0				0	4	3	0	0	0	0	0	1	0	0	0	0	0	0	0	0	0	0	0	0	0	0	0	0	1	2	1	0	0	0	1	0	0	0	0	0	0	0	0
23	1	0	1	3				2	2	0	1	0	1	0	0	1	1	0	0	0	0	1	0	0	0	1	1	0	0	1	0	1	1	2	2	2	0	1	1	0	0	1	1	0	1	0
22	1	2	0	3				3	2	0	0	0	0	1	1	1	1	0	0	1	1	1	1	1	0	1	0	0	0	1	0	2	2	3	3	3	0	0	1	0	0	0	0	0	0	0
19	1	0	0	3				2	2	0	1	1	0	0	0	0	0	0	0	0	0	0	0	1	1	1	1	0	0	1	0	1	3	2	0	1	0	1	1	0	0	0	0	0	0	0
23	1	2	0	3				3	2	0	0	0	1	0	0	0	0	0	0	0	0	0	0	0	0	0	0	0	0	0	1	2	3	2	1	2	0	0	0	0	1	1	0	0	0	0
23	1	0	0				0	2	3	0	0	0	0	0	0	0	0	0	0	0	0	0	0	0	0	0	0	0	0	0	0	1	0	1	1	0	0	0	0	0	0	1	0	0	0	0
27	1	1	0			1		2	3	0	1	0	0	1	0	0	0	0	0	0	0	0	0	1	1	1	1	0	1	0	0	1	3	3	0	1	0	1	1	0	0	0	0	0	0	0
23	0	0	0			1		3	2	0	1	1	0	0	1	0	1	1	1	0	0	0	0	0	0	1	0	1	1	1	0	1	1	2	1	2	1	0	0	0	0	0	0	0	0	0
18	0	0	0	3		1		4	1	1	0	0	0	0	0	0	0	0	0	0	0	0	0	0	0	0	0	0	0	0	0	0	0	0	0	0	0	0	0	0	0	0	0	0	0	0
40	1	0	0				0	2	3	0	0	0	0	1	1	1	0	0	0	1	1	1	1	0	0	1	0	1	0	1	0	1	0	0	0	0	1	0	0	0	0	0	0	0	0	0
21	0	0	0			1		3	2	0	0	0	0	0	0	0	1	1	1	0	0	1	0	1	1	0	1	0	0	1	0	1	1	1	2	1	0	0	0	0	0	0	0	0	0	0
22	0	0	0	3				2	2	0	0	0	0	0	0	0	0	0	0	0	0	0	0	0	0	0	0	0	1	0	0	1	1	1	1	1	0	0	0	0	0	0	0	0	0	0
27	0	0	0	3				3	3	0	1	1	1	0	0	0	0	0	0	0	0	0	0	1	0	1	1	0	0	1	0	2	2	2	1	1	0	1	1	1	0	1	0	0	0	0
24	0	0	0	3				4	دراسات بعد جامعية (ماجسيتر، دكتوراه...)	1	0	0	0	0	0	0	0	0	0	0	0	0	0	0	0	0	0	0	0	0	0	0	1	1	0	0	0	1	1	0	0	0	0	0	0	0
19	1	0	1	3				3	2	0	1	0	0	0	0	0	0	1	1	1	1	0	1	0	0	0	1	1	1	1	0	1	2	0	0	0	1	0	1	0	0	1	0	0	0	0
30	1	1	1		2			1	3	1	1	1	1	1	0	0	0	0	0	0	0	0	0	1	1	1	0	0	0	0	0	2	3	1	0	0	0	1	0	0	0	0	0	0	0	0
21	1	0	0	3				3	2	0	0	0	0	0	0	0	0	1	1	0	0	1	0	0	0	0	0	1	0	1	0	1	2	1	0	0	1	0	0	0	0	0	0	0	0	0
22	0	0	0		2			1	1	0	0	0	0	0	0	0	0	1	1	1	1	0	1	0	0	1	0	0	0	1	0	1	2	0	0	0	0	1	1	0	0	0	0	0	1	0
44	1	1	1				0	0	1	0	0	1	0	0	0	0	1	1	1	0	0	0	0	0	0	0	0	0	0	1	1	3	1	1	0	1	0	0	1	1	0	0	0	0	0	0
30	1	1	0		2			2	2	0	1	1	1	1	1	1	1	1	1	1	1	1	1	0	0	1	1	1	1	1	0	2	0	0	3	3	1	0	0	1	1	0	0	0	0	0
20	1	0	0	3				2	2	0	0	0	0	0	0	0	0	0	0	0	0	0	0	0	0	1	0	0	1	1	0	2	2	0	0	0	0	1	0	0	0	0	0	0	0	0
27	1	0	0		2			3	دراسات بعد جامعية (ماجسيتر، دكتوراه...)	0	1	0	1	0	0	0	1	1	1	0	0	0	0	1	0	1	1	1	1	1	0	2	3	1	2	1	1	1	1	0	0	0	0	0	0	0
22	1	0	1			1		1	2	1	0	0	0	1	0	0	0	0	0	0	0	0	0	0	0	1	0	1	0	0	0	0	2	3	3	0	1	0	0	0	0	0	0	0	0	0
42	0	1	0		2			0	1	0	0	0	0	0	0	0	1	0	0	0	0	1	0	0	0	1	1	0	1	1	0	0	0	0	0	0	0	0	0	0	0	0	0	0	0	0
16	1	0	0	3				2	1	0	1	1	1	1	1	1	0	1	1	1	1	1	1	1	1	1	0	0	1	0	0	2	2	3	3	1	0	1	1	0	1	0	0	0	0	0
24	0	0	0	3		1		2	دراسات بعد جامعية (ماجسيتر، دكتوراه...)	0	1	0	1	1	0	0	0	0	0	0	0	0	0	0	0	1	1	0	1	0	0	1	1	1	1	1	0	1	1	0	0	0	0	0	0	0
23	0	2	0	3				3	2	1	0	0	0	0	0	0	0	0	0	0	0	0	0	0	0	0	0	0	0	1	0	0	0	0	1	0	0	0	0	0	0	0	0	0	0	0
23	1	0	0		2			4	3	0	1	1	0	1	1	0	0	0	0	0	0	0	0	0	0	1	1	0	1	0	1	2	3	1	3	2	0	1	1	0	1	1	0	0	0	0
23	1	2	0			1		3	3	0	1	1	0	1	1	0	1	1	1	1	1	1	1	0	0	1	0	0	0	1	1	1	2	0	0	1	0	0	0	0	0	1	1	0	0	0
46	0	1	0		2			4	دراسات بعد جامعية (ماجسيتر، دكتوراه...)	1	1	1	0	0	0	0	1	1	1	0	0	0	0	0	0	1	0	0	0	1	0	1	1	2	2	0	0	0	0	0	0	0	0	0	0	0
26	0	0	0		2			2	1	0	1	0	0	1	0	0	1	1	1	0	0	0	0	0	0	1	1	0	1	1	0	1	1	1	1	0	0	0	0	0	0	0	0	0	0	0
19	1	0	0	3				2	2	0	0	0	0	0	0	0	1	1	1	0	0	0	0	0	1	1	1	1	1	1	0	1	1	0	0	0	1	0	0	0	0	0	0	0	0	0
16	0	0	0	3				1	1	0	1	0	0	0	0	0	1	0	0	0	0	0	0	1	1	1	0	0	1	1	0	1	3	3	1	1	0	1	1	0	0	0	0	0	0	0
27	1	1	1				0	2	3	0	0	1	0	0	0	0	0	0	0	0	0	0	0	0	0	0	0	0	0	1	0	1	2	2	1	1	0	0	0	0	0	0	0	0	0	0
25	1	0	0		2			2	3	0	1	0	0	1	0	1	1	1	1	1	1	1	1	0	0	1	0	1	1	1	0	1	2	3	2	1	1	1	1	0	0	0	0	0	0	0
25	1	0	0			1		3	3	0	1	0	1	0	0	1	0	0	0	0	0	0	0	0	0	1	1	0	0	0	0	0	0	0	0	0	0	0	0	0	0	1	0	0	0	0
20	1	0	0	3				1	2	0	0	0	0	0	0	0	0	0	0	0	0	0	0	0	0	0	0	1	1	1	1	3	3	3	2	2	1	1	1	0	1	1	0	0	0	0
21	1	2	0	3				2	2	1	0	0	0	1	1	1	0	0	0	0	0	1	0	0	0	1	1	0	1	1	0	3	1	1	0	1	0	1	1	0	0	0	0	0	0	0
21	1	0	0		2			3	3	1	1	0	1	1	0	0	1	0	0	0	0	0	0	0	0	1	1	0	1	1	1	2	3	0	0	0	0	0	1	0	0	0	0	0	0	0
23	0	0	1	3				1	2	0	0	0	0	0	0	0	0	0	0	0	0	0	0	0	0	0	1	0	0	0	1	0	1	0	0	0	0	0	0	0	0	0	0	0	0	0
23	1	0	0	3		1		3	3	0	1	1	1	0	1	0	0	0	0	0	0	0	0	0	0	1	0	0	1	0	0	1	2	0	2	1	0	1	1	0	0	0	0	0	0	0
18	1	0	0	3				2	2	0	0	0	0	0	0	0	0	0	0	0	0	0	0	0	0	1	0	0	0	1	1	1	2	2	1	1	0	0	0	0	0	0	0	0	0	0
25	1	0	1			1		2	3	0	0	0	0	1	1	1	0	0	0	0	0	0	0	1	0	0	0	0	0	0	0	1	0	1	1	0	0	0	0	0	1	0	0	0	0	0
38	0	0	0			1		3	دراسات بعد جامعية (ماجسيتر، دكتوراه...)	0	0	0	0	0	0	0	0	0	0	1	1	1	1	0	0	1	0	0	0	1	1	2	2	2	2	2	0	1	1	0	0	0	0	0	0	0
32	1	1	0				0	2	3	0	0	1	0	0	0	0	1	0	0	0	0	0	0	0	0	1	0	0	0	1	0	1	2	1	1	1	0	0	0	0	0	0	0	0	0	1
21	1	0	0	3				3	2	0	1	0	0	0	0	0	0	1	1	1	1	1	1	0	1	1	0	0	1	1	1	1	1	0	0	0	0	0	0	0	0	1	0	0	0	0
24	1	1	0	3				2	2	0	1	0	0	0	0	0	0	0	0	0	0	0	0	1	0	1	1	1	1	1	0	0	3	2	0	0	1	1	1	0	0	0	0	0	0	0
25	1	0	0	3				2	3	1	0	0	0	0	0	0	0	0	0	0	0	0	0	0	0	1	0	0	0	1	0	2	1	1	0	1	0	0	0	0	0	0	0	0	0	1
24	1	0	0	3				0	2	0	1	1	1	1	1	1	0	0	0	0	0	0	0	0	0	1	1	1	1	0	0	1	1	2	2	1	1	1	1	0	0	0	0	0	0	0
22	1	0	0	3				3	2	0	0	0	1	0	0	0	0	1	1	1	1	0	1	0	0	0	0	0	0	0	0	1	0	0	1	0	0	0	0	0	0	0	0	0	0	1
35	1	1	1			1		1	3	1	0	0	0	0	0	0	0	0	0	0	0	0	0	0	0	1	0	1	1	0	0	1	1	0	1	0	1	1	0	0	0	0	0	0	0	0
18	1	0	0	3				2	2	0	1	0	0	1	0	0	0	0	0	0	0	0	0	0	1	1	1	1	1	0	0	1	0	1	1	1	1	1	0	0	0	0	0	0	0	1
31	1	0	1	3				1	1	0	0	0	0	1	0	0	1	1	1	1	1	0	1	1	1	1	1	1	0	1	1	2	1	2	0	2	1	1	1	0	1	1	1	0	1	1
17	1	0	0	3				2	1	0	0	0	0	1	1	1	0	0	0	1	1	1	1	0	1	0	1	1	0	1	0	3	3	3	2	3	1	1	1	0	0	0	0	0	0	0
24	0	0	0			1		1	2	0	1	1	1	1	1	1	1	1	1	1	1	1	1	0	0	1	0	0	1	1	0	1	1	2	0	1	0	0	0	0	0	0	0	0	0	0
25	0	0	0	3				1	3	0	1	0	0	0	0	0	0	0	0	0	0	0	0	0	0	1	0	0	1	0	0	1	1	1	1	0	0	1	1	0	0	0	0	0	0	0
30	1	2	1	3				0	2	0	0	0	0	0	0	0	0	0	0	0	0	0	0	0	0	1	0	0	1	0	0	3	1	1	0	0	0	1	1	0	0	0	0	0	0	0
22	1	0	0	3	2			2	2	0	1	0	0	0	0	0	0	0	0	0	0	0	0	0	0	1	0	0	1	0	0	0	0	1	1	0	0	0	0	0	0	0	0	0	0	0
23	0	2	0	3				2	2	0	1	0	0	1	0	0	0	0	0	0	0	0	0	0	1	1	1	1	1	0	1	1	2	2	2	2	1	1	0	0	0	0	0	0	0	0
22	1	0	0	3				3	2	0	0	0	0	1	0	0	0	0	0	0	0	0	0	0	0	0	0	0	1	0	0	1	0	0	0	0	0	0	0	0	0	1	0	0	0	0
24	1	2	0	3				3	2	0	0	0	0	0	0	0	1	1	1	0	0	0	0	0	0	0	1	0	0	1	0	1	2	0	0	0	0	0	0	0	0	0	0	0	0	0
19	1	0	0	3				1	2	0	1	0	0	1	0	0	0	0	0	0	0	0	0	0	0	1	1	1	1	1	0	3	0	1	2	2	1	1	1	0	0	1	0	0	0	0
27	0	0	0	3				3	3	0	1	1	0	0	0	0	0	0	0	0	0	0	0	1	0	0	0	1	0	1	0	1	2	2	2	1	1	1	1	1	0	1	0	0	0	0
25	1	1	0	3				3	2	0	0	0	0	1	0	0	0	0	0	0	0	0	0	0	0	1	0	0	1	0	0	1	1	0	0	0	0	0	1	0	1	0	0	0	0	0
18	0	0	0	3				2	1	0	0	0	0	0	0	0	0	0	0	0	0	0	0	0	1	1	0	1	0	0	0	2	2	2	1	1	1	1	1	0	0	0	0	0	0	0
20	1	0	1	3				3	1	0	1	1	0	0	0	0	0	0	0	0	0	1	0	0	0	1	1	0	1	1	0	2	0	1	1	0	0	1	1	0	0	0	0	0	0	1
25	0	0	1	3		1		0	2	0	0	1	0	0	1	1	0	0	0	0	0	0	0	0	0	1	0	0	1	0	0	2	3	3	1	3	0	1	1	0	0	0	0	0	0	0
30	0	0	0		2			0	دراسات بعد جامعية (ماجسيتر، دكتوراه...)	0	1	1	1	1	1	1	1	1	1	1	1	1	1	1	1	1	0	0	1	1	0	2	2	3	3	2	0	1	1	0	0	0	0	0	0	1
27	0	1	1		2			3	3	0	0	0	0	0	0	0	0	0	0	0	0	0	0	0	0	0	0	0	0	0	0	1	1	1	1	1	0	0	0	0	0	0	0	0	0	0
30	1	1	1				0	4	3	0	0	0	0	1	1	1	0	0	0	1	1	1	1	0	1	1	1	0	0	1	0	2	2	0	0	0	0	0	0	0	0	0	0	0	0	0
25	0	0	1		2			1	1	0	1	0	1	1	1	1	1	1	1	1	1	1	1	1	1	1	0	0	1	1	1	2	0	1	1	1	0	1	1	0	0	0	0	0	0	1
22	1	0	0	3				1	2	1	0	0	0	0	0	0	0	1	1	0	0	0	0	0	0	1	1	1	1	1	0	2	2	1	0	0	1	1	1	0	0	0	0	0	0	0
33	1	1	0				0	1	1	0	1	1	0	1	1	0	0	0	0	0	0	0	0	0	0	1	0	0	0	0	0	0	2	1	1	1	0	0	0	0	1	1	0	0	0	0
24	0	1	1	3				1	2	0	1	1	1	0	0	0	0	1	1	0	0	0	0	0	0	1	0	0	1	0	0	0	0	0	0	0	0	0	0	0	0	0	0	0	0	0
25	1	1	0				0	0	0	0	0	0	0	1	1	1	0	0	0	0	0	0	0	0	0	1	0	1	1	0	0	3	3	2	2	1	1	1	1	0	0	0	0	0	0	0
26	0	0	1				0	2	3	0	0	0	0	0	1	1	0	0	0	0	0	0	0	0	0	1	1	1	0	0	0	1	0	0	0	0	1	0	0	0	0	1	0	0	0	0
26	1	0	0	3	2			0	2	1	1	1	0	0	0	0	0	0	0	0	0	0	0	0	0	1	1	0	1	0	0	2	3	3	3	2	0	1	1	0	0	0	0	0	0	1
18	0	3	1	3				1	1	0	0	0	0	0	0	0	0	0	0	0	0	0	0	1	1	1	0	1	0	0	1	1	3	1	2	0	1	1	1	0	0	0	0	0	0	0
25	0	0	0		2			1	1	0	1	0	0	1	0	0	1	1	1	1	1	1	1	0	0	1	0	0	1	1	0	1	0	1	0	1	0	1	0	0	0	0	0	0	0	0
23	1	0	0				0	1	1	0	1	1	0	1	1	0	0	0	0	0	0	0	0	0	0	1	1	1	1	1	0	3	3	3	2	3	1	1	1	0	0	0	0	0	0	0
18	0	0	0	3				3	2	0	0	1	1	0	0	0	1	1	1	0	0	0	0	0	0	1	0	0	1	1	0	0	1	1	1	2	0	0	0	0	0	0	0	0	0	0
31	1	1	1				0	3	1	0	1	1	1	1	0	0	0	0	0	0	0	0	0	0	0	1	0	0	0	1	1	2	2	1	1	0	0	1	1	0	0	0	0	0	0	0
31	1	1	1				0	3	1	0	1	1	1	1	0	0	0	0	0	0	0	0	0	0	0	1	0	0	0	1	1	2	2	1	1	0	0	1	1	0	0	0	0	0	0	0
26	0	1	0		2			1	3	0	0	0	0	0	0	0	1	0	0	0	0	1	0	0	0	1	0	0	1	1	0	2	2	1	2	1	0	1	1	1	1	1	0	0	0	0
31	1	1	1				0	3	1	0	1	1	1	1	0	0	0	0	0	0	0	0	0	0	0	1	0	0	0	1	1	2	2	1	1	0	0	1	1	0	0	0	0	0	0	0
22	1	1	0	3			0	0	1	0	1	1	0	0	0	0	1	0	0	0	0	0	0	0	0	1	1	0	0	1	1	1	2	0	0	0	0	1	1	1	0	0	0	0	0	1
21	0	0	0	3				2	2	1	1	1	1	1	0	0	0	1	1	1	1	1	1	0	0	1	1	1	1	1	0	1	2	3	2	3	1	1	1	0	0	0	1	0	0	0
25	0	0	1	3				1	3	1	1	0	0	1	0	0	0	0	0	0	0	0	0	0	0	1	0	0	0	1	0	1	0	0	0	2	0	0	0	0	0	0	0	0	0	0
19	0	0	0	3		1		1	2	0	0	0	0	1	1	0	0	0	0	1	1	0	1	0	0	1	0	0	1	1	0	2	3	1	1	0	0	1	1	0	0	0	0	0	1	0
23	0	2	1				0	0	1	0	0	0	0	0	0	0	0	0	0	1	1	0	1	0	0	1	1	1	0	0	0	2	2	2	0	0	1	0	0	0	0	0	0	0	0	0
29	1	1	1				0	2	1	0	1	1	1	1	1	1	0	0	0	0	0	0	0	0	0	1	1	1	1	1	0	3	3	1	1	0	1	1	1	0	0	0	0	0	0	0
20	1	0	1				0	2	1	0	1	1	1	1	1	1	0	0	0	0	0	0	0	1	1	0	1	1	1	1	0	2	3	3	2	2	1	1	1	1	1	0	1	0	0	0
18	1	0	0	3				2	2	0	0	0	0	0	0	0	0	0	0	0	0	0	0	1	1	1	1	1	0	0	0	2	2	3	2	2	1	1	1	0	0	0	0	0	0	0
24	0	1	1	3				3	2	0	1	0	0	0	1	0	0	1	1	0	0	1	0	1	0	0	0	0	0	1	0	1	1	0	0	0	0	0	0	0	0	0	0	0	0	0
22	0	0	0	3				1	1	0	1	0	0	0	0	0	0	0	0	0	0	0	0	1	0	1	0	0	0	0	0	1	2	0	0	0	0	1	0	0	0	0	0	0	0	0
20	1	0	0	3				3	2	1	1	0	1	1	1	0	0	0	0	0	0	0	0	0	0	0	0	0	0	0	0	1	2	2	2	0	0	0	1	1	1	0	0	0	0	0
21	1	0	0	3				3	دراسات بعد جامعية (ماجسيتر، دكتوراه...)	1	1	1	0	0	0	1	0	0	0	0	0	0	0	0	0	1	1	1	1	1	0	1	0	1	0	0	1	0	0	0	0	0	0	0	0	0
17	1	1	0				0	1	1	1	0	0	0	1	1	1	1	0	0	0	0	0	0	0	1	0	1	1	1	1	0	2	0	2	0	1	1	1	1	1	1	0	0	0	1	0
26	0	1	1			1		1	2	0	1	1	1	1	1	1	0	0	0	0	0	0	0	0	0	1	0	0	1	1	0	2	3	0	0	0	0	1	1	0	0	0	0	0	0	0
22	1	0	1			1		2	3	0	1	0	0	0	0	0	1	1	1	0	0	0	0	0	0	1	0	0	0	0	0	0	1	1	1	1	0	0	0	0	0	0	0	0	0	0
19	0	0	1	3				1	2	0	0	0	0	1	1	1	0	1	1	1	1	0	1	0	0	0	1	1	0	1	0	1	0	0	0	0	1	0	0	0	0	0	0	0	0	0
18	0	0	1	3				2	2	0	1	1	1	0	1	1	0	1	1	1	1	1	1	0	0	1	0	1	1	1	0	2	0	0	1	1	1	0	0	0	0	0	0	0	0	0
18	1	0	0	3				3	2	0	1	0	0	1	0	1	0	1	1	0	0	0	0	0	0	1	1	1	0	1	0	1	3	1	1	0	1	1	0	0	0	0	0	0	0	0
20	1	0	1	3				1	0	0	0	1	1	0	1	1	0	0	0	1	1	0	1	0	0	1	1	1	0	1	0	2	2	3	3	3	1	1	1	0	0	0	0	0	1	0
21	0	0	0			1		2	2	0	0	0	0	1	1	1	0	0	0	0	0	0	0	0	1	1	1	0	1	0	0	1	0	1	1	0	0	0	0	0	0	0	0	0	0	0
33	1	0	0		2			2	1	0	1	1	1	1	1	1	1	1	1	1	1	1	1	0	0	1	1	1	1	1	0	3	2	0	0	0	1	0	1	0	0	0	0	0	0	0
28	1	3	0	3				1	1	0	1	1	0	1	0	0	0	0	0	0	0	0	0	0	0	1	1	1	1	1	0	3	3	2	1	0	1	1	0	0	0	1	0	0	0	1
16	1	0	0	3				3	1	1	1	1	0	1	1	0	0	0	0	0	0	0	0	0	0	1	1	1	1	0	0	1	0	2	3	3	1	1	1	0	0	0	0	0	0	0
22	0	0	1	3				0	2	0	0	0	1	1	0	0	1	1	1	1	1	1	1	0	0	1	0	0	1	1	0	1	2	1	1	0	0	1	1	0	0	0	0	0	0	0
19	0	0	0	3				0	1	0	0	0	1	0	0	1	1	0	0	0	0	1	0	1	1	0	1	1	0	1	0	1	3	3	3	3	1	1	1	0	0	0	0	0	0	0
23	1	1	0				0	1	2	0	1	1	1	1	0	0	0	0	0	0	0	0	0	0	0	1	0	0	1	1	0	3	2	2	0	0	0	1	1	0	1	0	0	0	0	0
27	0	1	0		2			2	1	0	0	0	0	0	0	0	0	0	0	0	0	0	0	0	0	0	0	0	0	0	1	2	2	1	0	0	0	1	1	0	0	0	1	0	0	1
25	1	0	1				0	3	3	0	0	0	0	0	0	0	0	0	0	0	0	0	0	0	0	0	0	0	0	0	0	1	1	0	1	0	0	0	0	0	0	0	0	0	0	0
19	1	0	0	3				2	2	0	0	1	1	1	0	0	0	0	0	0	0	0	0	0	0	1	1	1	1	1	1	3	3	2	1	0	1	1	1	1	1	0	1	0	0	0
19	1	0	0	3				0	2	0	0	0	0	1	1	1	1	1	1	1	1	1	1	0	0	1	1	1	1	1	0	2	2	0	1	2	1	0	1	1	0	0	0	0	0	0
22	1	0	0	3		1		2	2	0	1	0	0	1	0	0	1	1	1	1	1	1	1	0	0	1	1	0	1	1	1	2	2	1	1	0	0	1	1	0	0	0	0	0	0	0
18	1	2	1				0	1	0	0	1	1	1	1	1	1	0	0	0	0	0	0	0	0	0	0	0	0	1	1	0	1	1	1	0	1	0	1	1	0	0	0	0	0	0	0
20	1	0	1	3				2	2	0	0	1	0	0	1	0	0	1	1	1	1	0	1	0	0	0	0	0	0	1	0	3	3	2	3	0	0	1	1	1	1	0	0	0	0	0
17	0	0	0	3				1	1	0	1	0	0	0	1	1	0	0	0	1	1	0	1	0	0	1	0	1	1	1	1	1	0	2	0	0	1	1	1	0	1	1	0	0	0	0
40	1	1	0			1		2	دراسات بعد جامعية (ماجسيتر، دكتوراه...)	1	1	1	0	1	0	0	0	0	0	0	0	0	0	0	0	0	1	0	1	0	0	2	0	0	1	0	0	0	0	0	1	0	0	0	0	0
20	1	0	0	3				4	2	0	1	1	1	0	0	0	1	1	1	0	0	0	0	0	0	1	0	1	1	1	0	0	0	0	0	0	1	0	0	0	0	0	0	0	0	0
19	1	0	0	3				3	2	1	0	1	0	0	0	0	0	0	0	0	0	0	0	1	0	0	0	0	0	0	0	0	0	0	1	1	0	0	1	0	0	0	0	0	0	0
23	1	2	1	3				0	2	0	1	0	0	1	0	0	0	0	0	0	0	0	0	0	0	1	1	0	0	1	0	1	1	1	1	1	0	1	1	0	0	1	1	0	0	0
26	0	2	0			1		2	دراسات بعد جامعية (ماجسيتر، دكتوراه...)	0	0	0	0	0	0	0	0	0	0	0	0	0	0	0	0	1	0	1	0	0	0	2	2	1	0	0	1	1	1	1	1	0	0	0	0	0
18	1	3	0	3				2	2	0	0	0	0	1	0	0	0	1	1	1	1	0	1	0	0	1	0	1	1	1	1	2	3	3	2	2	1	1	1	0	0	0	0	0	0	0
1 5	1	0	1	3				2	1	0	1	1	0	0	0	0	0	1	1	0	0	0	0	0	0	1	0	0	0	1	0	1	0	0	1	1	0	0	0	0	0	0	0	0	0	0
21	0	0	1	3				1	2	0	0	1	1	0	0	0	1	1	1	1	1	1	1	0	0	0	0	1	1	1	1	1	1	2	2	1	1	1	0	0	0	0	0	0	0	0
41	0	0	0		2			4	2	0	1	1	1	0	0	0	0	0	0	0	0	0	0	1	0	1	0	0	0	0	0	0	0	2	1	0	0	0	0	0	0	0	0	0	0	1
20	0	1	1		2			1	1	0	0	0	0	0	0	0	0	0	0	1	1	0	1	0	0	0	1	0	1	0	0	0	0	0	1	0	0	0	0	0	1	0	0	0	0	0
24	0	1	0			1		3	1	0	1	1	1	1	0	0	0	0	0	0	0	0	0	1	1	1	1	1	1	1	0	2	1	2	2	2	1	1	1	0	0	0	0	0	0	1
20	0	1	1		2			1	1	0	0	0	0	0	0	0	0	0	0	1	1	0	1	0	0	0	1	0	1	0	0	0	0	0	1	0	0	0	0	0	1	0	0	0	0	0
20	0	1	1		2			1	1	0	0	0	0	0	0	0	0	0	0	1	1	0	1	0	0	0	1	0	1	0	0	0	0	0	1	0	0	0	0	0	1	0	0	0	0	0
21	1	0	0	3				2	2	0	1	0	0	1	0	0	0	0	0	0	0	0	0	0	0	1	0	0	0	1	0	1	1	0	0	0	0	0	0	0	0	0	0	0	0	0
34	0	1	1		2			1	1	0	1	0	0	1	0	0	0	1	1	0	0	0	0	0	0	1	1	0	1	0	0	1	2	1	1	0	0	1	1	0	0	0	0	0	0	0
19	0	0	1	3				2	2	0	0	0	0	1	1	1	0	0	0	1	1	1	1	0	1	1	1	1	1	1	1	1	1	1	1	1	1	1	1	1	0	0	0	0	0	0
33	0	1	0		2			1	0	1	0	0	0	0	0	0	0	0	0	0	0	0	0	0	0	0	0	0	0	0	0	1	1	1	1	1	0	0	0	0	0	0	0	0	0	0
20	0	2	0	3				4	2	0	1	0	0	0	0	0	0	0	0	0	0	0	0	1	0	1	1	0	1	1	0	2	2	1	0	0	0	1	0	0	0	0	0	0	0	0
30	1	1	0			1		2	3	0	1	1	0	1	0	0	0	1	1	0	0	0	0	0	0	1	1	0	1	1	0	2	2	3	3	0	0	0	1	0	0	0	0	0	0	1
18	1	0	0	3				3	1	1	1	1	1	1	1	1	0	0	0	1	1	0	1	1	1	1	0	1	0	1	0	1	3	3	3	3	1	1	1	0	0	0	0	0	0	0
19	0	0	0	3			0	2	2	0	1	1	0	1	1	0	1	1	1	1	1	1	1	0	0	1	0	0	0	1	0	2	3	1	2	0	0	1	1	0	0	0	0	0	0	0
17	1	0	0	3				2	1	0	1	1	0	0	0	0	0	0	0	1	1	0	1	1	1	1	1	1	0	1	0	3	3	2	3	2	1	1	1	0	0	0	0	0	0	0
15	1	0	0	3				3	0	1	1	1	1	0	1	1	1	1	1	1	1	1	1	1	1	1	0	0	0	1	1	2	3	2	1	0	0	1	1	0	0	0	0	0	0	0
23	0	0	0	3				2	2	0	1	1	0	1	0	0	1	1	1	0	0	0	0	0	0	1	0	1	1	1	0	1	2	3	3	3	1	1	1	1	0	0	0	0	0	0
33	0	1	0		2			2	3	1	0	1	0	1	0	0	0	0	0	0	0	0	0	0	0	1	1	1	1	1	1	1	0	0	0	0	1	1	0	0	0	0	0	0	0	0
19	1	0	0	3				1	2	0	0	1	0	1	1	0	0	0	0	0	0	0	0	0	0	0	1	0	0	0	1	1	1	1	1	0	0	1	1	0	0	0	0	0	1	0
25	0	1	1		2			1	0	0	1	1	1	1	1	1	1	1	1	0	0	0	0	0	0	1	1	0	1	1	0	0	1	0	0	0	0	0	0	0	0	0	0	0	0	0
18	0	0	0	3				0	1	0	1	0	0	1	1	1	0	1	1	1	1	0	1	0	1	0	1	0	1	0	0	2	2	0	2	1	0	0	1	1	1	0	0	0	1	0
23	0	2	0	3				1	2	0	1	1	1	1	1	1	0	0	0	0	0	0	0	0	0	1	0	0	1	0	0	2	1	2	3	1	0	1	1	0	0	0	0	0	0	0
17ونص	0	0	1	3				1	0	0	1	1	0	1	1	0	0	0	0	0	0	0	0	0	0	1	1	0	1	1	0	2	3	3	2	1	0	1	0	1	0	0	0	0	0	0
24	0	0	0		2			1	2	0	1	0	0	1	0	0	1	0	0	0	0	1	0	0	0	1	0	0	1	1	0	1	2	0	0	0	0	1	1	0	0	0	0	0	0	0
32	1	0	0		2			1	3	1	1	1	0	1	1	0	0	0	0	0	0	0	0	0	1	1	1	0	1	1	0	1	1	2	3	1	0	1	1	0	0	0	0	0	1	0
23 سنة	0	0	0	3				1	2	0	1	1	1	1	1	1	1	1	1	1	1	1	1	1	1	1	1	1	1	1	1	2	2	2	2	2	1	1	1	0	0	0	0	0	0	0
20	1	2	0	3				2	1	0	0	0	0	0	0	1	1	1	1	0	0	0	0	0	0	1	1	1	1	1	0	1	0	3	2	0	1	0	0	0	0	0	1	0	0	1
17	1	0	0	3				3	1	1	1	1	0	0	0	0	0	0	0	0	0	0	0	0	0	1	1	1	1	1	0	2	3	3	1	0	1	1	1	1	1	1	1	1	0	1
21	1	0	0				0	2	3	0	0	0	0	1	1	0	1	1	1	0	0	0	0	0	0	1	1	1	0	1	0	1	1	1	1	2	1	1	0	0	0	0	0	0	0	1
24	1	0	1	3			0	2	2	0	1	1	0	1	1	0	0	0	0	0	0	0	0	1	1	1	1	1	1	1	1	2	2	2	0	1	1	1	1	1	1	1	0	0	0	1
17	0	0	0	3				2	1	1	0	1	1	0	1	1	1	1	1	1	1	1	1	0	0	0	0	0	1	1	0	2	2	1	0	2	0	0	0	0	0	0	1	0	0	1
17	1	0	0	3				0	1	0	0	1	1	0	0	0	1	1	1	0	0	0	0	0	0	0	0	1	0	1	0	2	1	2	2	0	1	1	1	0	0	0	0	0	0	0
20	1	0	0	3				1	2	0	0	0	0	0	0	0	0	1	1	1	1	0	1	0	0	1	0	1	1	0	0	0	1	0	0	0	1	0	0	0	0	0	0	0	0	0
26	0	0	1		2			3	1	0	1	0	0	0	0	0	1	1	1	1	1	1	1	0	0	1	0	0	0	1	0	1	1	2	0	1	0	0	0	0	0	0	0	0	0	0
20	0	0	0		2			0	3	0	0	1	1	1	1	1	1	1	1	1	1	1	1	0	0	1	0	0	1	0	0	1	1	0	0	0	0	0	0	0	0	0	0	0	0	1
23	0	0	0		2			2	1	0	0	1	1	0	0	0	1	1	1	1	1	1	1	0	0	1	1	1	1	1	0	1	2	0	0	0	1	1	1	1	1	0	1	0	0	1
30	0	2	0		2			2	3	1	1	0	1	1	0	1	0	1	1	0	0	0	0	0	0	1	1	1	1	1	0	2	1	0	0	0	1	1	1	1	1	1	0	0	0	0
18	1	2	0	3				2	1	0	1	0	0	0	0	0	0	1	1	0	0	0	0	0	0	1	1	1	1	1	0	1	1	1	1	1	1	1	0	0	0	0	0	0	0	0
21	1	0	0	3				2	2	0	1	1	1	1	1	1	1	1	1	1	1	1	1	0	0	1	1	0	0	1	1	1	2	2	2	2	0	1	0	0	1	0	0	0	1	1
31	0	0	0		2			1	3	0	0	0	0	0	0	0	0	0	0	0	0	0	0	0	0	1	1	0	0	0	0	3	1	2	3	2	0	1	1	0	0	0	0	0	0	0
20	0	0	0				0	1	0	0	1	1	1	0	1	1	0	1	1	0	0	0	0	0	0	1	0	1	1	1	0	1	0	0	0	0	1	0	0	0	0	0	0	0	0	0
19	1	0	0	3		1		1	2	0	0	0	1	0	1	1	0	1	1	0	0	0	0	1	1	0	1	1	0	1	0	3	3	2	3	0	1	1	1	0	0	0	0	0	0	0
23	1	1	1				0	2	0	0	1	0	0	1	0	0	0	0	0	1	1	0	1	1	1	1	0	1	0	1	0	3	1	0	0	1	1	0	1	0	0	0	0	0	0	0
37	1	1	0			1		1	3	1	0	0	0	1	1	1	0	0	0	0	0	0	0	1	1	1	0	0	1	0	0	1	2	0	0	0	0	1	1	0	0	0	0	0	0	0
24	1	0	1			1		0	3	0	1	1	1	1	1	1	1	1	1	1	1	1	1	1	0	1	1	1	1	1	0	0	0	1	0	2	1	0	0	0	0	1	0	0	0	0
27	1	1	1		2			2	2	1	1	0	1	1	0	0	0	0	0	0	0	0	0	0	0	1	0	0	1	0	0	1	3	3	1	0	0	1	1	1	1	0	0	0	0	0
23	1	2	0				0	3	2	0	0	0	0	1	1	1	0	0	0	0	0	1	0	1	0	1	0	1	1	1	0	2	3	2	2	1	1	1	1	0	0	0	0	0	0	0
21	0	0	1				0	0	1	0	1	1	0	1	1	0	1	1	1	1	1	1	1	1	1	1	1	1	1	1	0	3	3	2	2	1	1	1	1	0	0	0	0	0	0	0
33	1	1	1				0	3	3	0	1	1	0	1	1	0	0	0	0	0	0	0	0	0	0	1	0	0	1	0	0	1	1	0	1	0	0	0	0	0	0	0	0	0	0	0
25	1	0	1				0	0	0	0	0	0	0	0	1	0	0	1	1	1	1	1	1	0	0	0	0	0	0	0	0	0	0	0	0	0	0	0	1	0	0	0	0	0	0	0
20	1	0	0	3			0	2	2	0	1	1	0	1	0	0	0	0	0	0	0	0	0	0	0	1	1	1	0	1	0	0	3	1	0	0	1	1	1	0	0	0	0	0	0	0
28	0	0	1				0	0	غير متعلم	0	1	0	0	1	0	0	0	0	0	0	0	0	0	0	0	1	0	0	0	0	0	3	0	0	0	0	0	0	0	1	1	0	0	0	0	0
21	0	0	0		2			0	2	1	1	0	0	0	0	0	0	0	0	0	0	0	0	0	0	0	0	0	0	0	0	1	1	0	0	0	0	0	0	0	0	0	0	0	0	0
25	1	0	0	3				2	3	0	0	0	0	0	0	0	1	0	0	0	0	1	0	0	0	1	0	0	0	1	0	1	2	0	0	0	0	0	0	0	0	0	0	0	0	0
32	0	2	0		2			2	3	1	1	1	0	0	0	0	1	0	0	0	0	1	0	0	0	1	1	1	0	1	0	3	3	3	2	0	1	1	1	0	0	0	0	0	0	0
28	0	1	1				0	0	3	1	1	1	0	0	0	0	0	0	0	0	0	0	0	0	0	0	0	0	0	0	0	0	2	2	0	0	0	1	0	0	0	0	0	0	0	0
15	1	0	0	3				2	1	1	1	1	1	0	0	0	0	1	1	0	0	1	0	0	0	0	0	0	0	1	0	1	3	2	3	0	0	1	1	0	1	1	1	0	1	0
22	1	0	0				0	2	3	0	1	1	0	0	0	0	0	0	0	0	0	0	0	0	0	1	0	1	0	0	0	2	1	0	1	0	1	1	1	0	0	0	0	0	0	0
26	0	1	1		2			1	1	0	1	0	0	0	0	0	1	1	1	0	0	0	0	0	0	0	0	0	0	1	0	1	2	0	0	0	0	0	1	0	0	0	0	0	0	0
20	0	0	1			1		1	2	0	1	0	0	0	0	1	1	0	0	0	0	0	0	0	0	0	0	0	0	1	0	2	1	2	0	0	0	1	1	0	0	0	0	0	0	0
22	0	0	0	3				3	3	0	1	1	1	1	1	1	0	1	1	0	0	0	0	0	0	1	0	1	1	1	1	2	2	2	2	2	1	1	1	0	0	0	0	0	0	0
20	0	0	0	3				2	0	1	1	1	0	1	1	1	0	0	0	0	0	0	0	0	0	1	0	0	0	0	0	1	1	1	2	1	0	1	0	0	0	0	0	0	0	0
21	0	0	0	3				1	2	0	0	0	1	0	0	0	0	0	0	0	0	0	0	0	0	1	1	0	0	0	1	2	2	2	1	0	0	1	1	0	0	0	0	0	0	0
55	1	1	0				0	1	2	0	0	0	0	1	1	0	0	0	0	0	0	0	0	0	0	1	0	0	0	0	0	2	0	0	1	0	0	0	1	1	1	0	0	0	0	0
19	0	1	1				0	0	0	0	1	0	0	1	1	1	0	0	0	1	1	0	1	0	1	1	0	0	1	0	0	3	3	0	0	3	0	0	0	0	0	0	0	0	0	0
18	1	0	1	3				2	2	0	0	1	0	0	1	0	0	0	0	0	0	0	0	0	0	1	0	0	1	1	0	2	2	3	2	0	0	0	0	0	0	0	0	0	0	0
24	1	1	1				0	0	0	0	1	0	0	1	0	1	0	0	0	0	0	0	0	0	0	1	1	1	1	1	0	3	0	2	0	3	1	1	0	0	0	0	0	0	0	0
28	0	0	0		2			2	3	1	0	0	0	1	0	0	0	1	1	1	1	0	1	0	0	1	0	0	1	0	1	1	1	0	1	0	0	0	0	0	0	0	0	0	0	1
20	1	0	0	3				3	2	0	0	0	0	0	0	0	0	0	0	0	0	0	0	0	0	1	1	1	1	1	0	2	2	1	2	0	1	0	0	0	0	0	0	0	0	0
17	0	2	1	3				1	1	0	0	0	1	1	1	1	0	0	0	0	0	0	0	0	0	1	1	1	0	1	0	2	2	2	2	1	1	1	1	1	1	0	0	1	1	0
22	1	0	0	3				2	2	1	0	0	0	1	1	1	0	1	1	0	0	1	0	0	0	1	0	0	1	0	0	1	1	1	0	0	0	1	1	0	0	0	0	0	0	0
23	0	1	0			1		3	1	0	1	1	0	1	0	0	0	0	0	0	0	0	0	0	0	1	0	0	0	1	0	1	1	2	0	2	0	0	1	0	0	0	0	0	0	0
33	0	1	0		2			4	3	1	1	0	1	1	0	0	1	1	1	1	1	0	1	1	1	0	0	1	1	0	0	2	0	1	0	1	1	0	0	0	0	0	0	1	0	0
37	1	1	0				0	0	2	0	1	0	0	1	1	0	1	0	0	0	0	1	0	0	0	1	0	0	1	1	0	3	2	1	0	1	0	1	1	0	0	1	0	0	0	0
38	0	0	0		2			3	1	1	0	0	0	0	0	0	0	0	0	0	0	0	0	0	0	0	0	0	0	1	0	3	3	3	3	2	0	1	1	0	0	0	0	0	0	0
36	0	0	0		2			2	3	0	1	1	0	1	1	0	0	1	1	1	1	0	1	0	0	1	0	1	1	1	0	3	2	2	2	0	1	1	1	0	0	0	0	0	0	0
25	0	0	0			1		2	1	0	1	0	0	0	0	0	0	0	0	0	0	0	0	0	0	1	0	0	0	0	0	0	1	0	1	0	0	1	0	0	0	0	0	0	0	0
35	0	0	1				0	0	1	0	1	0	0	0	0	0	0	0	0	1	1	0	1	0	0	1	0	0	0	1	0	1	1	2	2	0	0	1	1	0	1	1	1	1	0	0
21	1	2	0	3				4	2	0	0	0	0	0	0	0	0	0	0	0	0	0	0	0	0	0	1	0	0	1	0	1	3	3	1	0	0	0	1	0	0	0	0	0	0	0
18	0	0	0		2			0	1	0	0	0	1	0	0	0	0	0	0	0	0	0	0	0	0	1	1	0	0	1	0	3	2	1	1	0	0	0	0	0	0	0	0	0	1	0
28	0	0	1			1		0	1	0	1	0	1	0	1	0	1	0	0	0	0	1	0	1	0	1	1	1	1	1	1	2	0	1	1	0	1	0	0	0	1	1	1	0	1	1
19	0	0	0	3				2	2	0	0	0	0	0	1	0	0	1	1	0	0	1	0	0	0	1	1	1	0	1	0	3	1	2	0	0	1	1	0	0	0	0	0	0	0	0
58	1	3	0				0	2	3	0	0	0	0	0	0	0	0	0	0	0	0	0	0	0	0	1	0	0	0	0	1	3	0	0	3	0	0	1	1	1	1	0	0	0	0	0
20	0	0	0	3				2	2	0	1	0	1	1	0	0	1	1	1	1	1	1	1	0	0	1	1	1	1	1	0	2	1	1	2	2	1	1	1	0	0	0	0	0	0	0
27	1	1	0				0	3	3	0	1	0	0	0	0	0	0	0	0	0	0	0	0	0	0	1	0	1	1	0	0	0	2	0	0	0	1	1	0	0	0	0	0	0	0	0
22	0	0	0		2			2	1	0	1	1	0	0	0	0	0	0	0	0	0	0	0	0	0	1	0	1	0	1	0	3	2	1	3	1	1	1	1	0	1	1	1	0	0	0
18	1	0	1	3				2	2	0	0	0	0	0	0	0	0	0	0	0	0	0	0	0	0	0	0	0	0	0	0	1	2	1	1	0	0	1	0	0	0	0	0	0	0	0
28	1	1	1				0	2	3	0	0	0	0	0	0	0	0	0	0	0	0	0	0	0	0	1	0	0	0	1	1	2	2	2	2	0	0	0	0	0	0	1	0	0	0	0
18	0	2	0		2			2	0	0	1	1	0	1	1	0	0	1	1	1	1	0	1	1	1	1	1	1	1	1	0	2	2	3	2	2	1	1	1	0	0	0	0	0	0	0
16	0	0	0	3				1	1	0	0	0	0	0	0	0	0	0	0	0	0	0	0	0	0	0	0	1	1	0	0	1	0	1	0	0	1	0	0	0	0	0	0	0	0	0
24	0	0	0		2			3	1	0	1	0	0	1	0	0	0	0	0	0	0	0	0	0	0	1	0	0	1	1	0	2	1	0	0	1	0	0	1	0	0	0	0	0	0	0
27	0	0	0	3		1		1	2	0	1	1	1	1	1	1	1	1	1	1	1	1	1	1	0	1	1	1	0	1	0	3	3	2	2	0	1	1	0	0	0	0	0	0	0	1
14	1	0	1	3				3	0	0	1	0	0	1	0	0	1	1	1	1	1	0	1	0	0	1	0	0	1	0	0	1	1	2	2	1	0	1	1	0	0	0	0	0	0	0
39	1	3	0		2			2	3	1	1	0	0	1	0	0	0	0	0	0	0	0	0	0	0	1	0	0	0	0	1	1	1	0	0	0	0	1	0	0	0	0	0	0	0	0
27	0	0	0	3		1		1	2	0	1	1	1	1	1	1	1	1	1	1	1	1	1	1	1	1	1	1	0	1	0	3	3	2	0	0	1	1	1	1	1	1	0	0	0	1
24	0	0	0	3				3	2	0	1	1	0	1	1	0	1	0	0	0	0	1	0	0	0	1	1	1	1	1	0	3	3	3	3	3	1	1	1	0	0	0	0	0	0	0
36	1	1	0				0	2	1	0	1	1	0	0	0	0	1	1	1	1	1	0	1	1	1	1	1	1	1	1	1	1	1	2	1	2	1	0	1	0	1	1	1	0	1	0
15	1	0	0	3				2	1	0	0	0	0	0	0	0	0	0	0	0	0	0	0	0	0	0	0	1	0	0	0	2	2	1	0	1	1	0	0	0	0	0	0	0	0	0
19	1	1	1				0	4	1	0	1	1	1	1	1	1	1	1	1	1	1	1	1	0	0	1	1	1	1	1	0	1	0	0	0	0	1	0	1	0	0	0	0	0	0	0
29	1	1	0				0	2	3	0	1	1	0	1	1	0	1	0	0	0	0	1	0	0	0	1	1	1	1	1	0	3	3	2	1	0	1	1	1	0	0	0	0	0	0	0
21	1	1	0				0	0	1	0	0	0	1	1	1	1	0	0	0	0	0	0	0	0	0	1	1	0	1	1	0	3	3	1	0	1	0	0	0	0	1	0	0	0	0	1
22	1	0	0	3				2	2	0	0	0	0	1	0	0	0	0	0	0	0	1	0	0	0	1	0	1	0	1	0	1	1	2	2	1	1	0	0	0	0	1	0	0	0	0
23	0	0	0				0	0	غير متعلم	0	1	0	0	0	0	1	1	0	0	0	0	0	0	0	0	0	0	0	0	0	0	2	1	1	1	0	0	0	0	0	1	0	0	0	0	0
21	1	2	0	3			0	2	2	0	1	1	0	1	1	0	0	1	1	1	1	0	1	0	1	1	0	1	0	1	1	1	2	1	1	1	1	1	1	0	0	0	0	0	0	0
21	1	0	1	3				2	2	0	0	0	0	1	1	0	0	0	0	0	0	0	0	0	0	1	0	1	1	0	0	1	1	0	0	0	1	0	0	0	0	0	0	0	0	0
29	0	1	1			1		2	1	0	1	0	0	0	0	0	0	0	0	0	0	0	0	0	0	1	0	0	1	0	0	1	0	2	2	2	0	1	1	1	1	0	0	0	1	0
18	0	2	0	3				3	1	0	0	0	0	0	0	0	0	0	0	0	0	0	0	0	0	0	1	1	1	0	0	1	0	0	1	1	1	0	0	0	0	0	1	0	0	1
27	1	1	0				0	3	1	0	0	0	0	1	0	0	0	0	0	1	1	0	1	0	0	1	0	1	0	1	0	1	0	1	0	2	1	1	1	0	1	1	0	0	0	0
22	1	1	1				0	1	0	0	0	0	0	1	1	1	0	0	0	0	0	0	0	0	0	1	1	1	1	1	0	2	2	2	0	2	1	1	1	0	0	0	0	0	0	0
23	0	0	0		2			1	2	0	0	0	0	0	0	0	0	1	1	1	1	1	1	0	0	1	1	0	0	1	0	2	2	2	1	1	0	1	1	0	1	0	0	0	0	0
17	1	0	0	3				2	1	0	0	0	0	0	0	0	0	0	0	0	0	0	0	0	0	1	0	0	1	1	0	1	1	2	3	2	0	0	0	0	0	0	0	0	0	0
20	1	0	0				0	0	غير متعلم	0	0	1	0	1	0	0	1	1	1	1	1	1	1	0	1	1	1	0	0	1	0	3	0	0	0	3	0	0	0	1	0	0	0	0	0	0
17	1	0	1	3				3	1	1	1	1	0	1	0	0	1	1	1	1	1	1	1	0	0	0	0	1	0	1	0	2	3	2	1	1	1	1	1	0	0	0	0	0	0	0
18	1	2	1	3				2	1	1	1	1	1	1	1	1	1	1	1	1	1	1	1	0	0	1	1	1	1	1	0	1	2	3	3	3	1	1	1	0	0	0	0	0	0	0
21	1	0	1	3				2	2	1	0	0	0	1	1	1	0	0	0	1	1	1	1	0	1	1	1	0	1	1	0	1	2	1	1	0	0	0	0	0	1	0	0	0	0	1
19	1	0	0	3				3	2	0	0	0	0	0	1	0	0	0	0	0	0	0	0	0	0	0	0	1	0	1	0	1	0	0	0	0	1	0	0	0	0	0	0	0	0	0
19	1	2	0			1		2	1	1	1	0	1	1	1	1	1	1	1	1	1	1	1	0	0	1	0	1	0	1	0	3	1	0	1	0	1	0	0	1	1	0	1	0	1	1
28	1	0	1			1		2	3	0	1	0	0	0	0	0	1	1	1	0	0	1	0	0	0	0	0	0	0	0	1	2	1	0	0	0	0	1	1	0	0	0	0	0	0	0
30	1	2	0				0	2	3	1	1	1	0	1	1	0	0	0	0	1	1	1	1	1	1	1	1	1	1	1	0	2	3	3	1	2	1	1	1	1	1	1	0	0	0	0
18	0	0	0	3			0	2	2	0	1	1	1	1	1	1	1	1	1	1	1	1	1	0	0	1	0	0	0	1	0	1	1	0	0	0	0	0	0	0	0	0	0	0	0	0
28	1	1	0				0	3	3	1	0	0	0	1	1	1	1	1	1	1	1	1	1	1	1	1	1	1	1	1	0	1	2	0	0	0	1	0	0	1	0	0	1	0	0	0
24	1	1	0				0	3	2	1	1	1	1	1	1	1	0	0	0	0	0	0	0	0	0	1	1	1	1	0	0	1	1	2	1	1	1	1	1	0	0	0	0	0	0	0
40	1	1	0				0	1	1	0	1	1	0	0	0	0	0	1	1	0	0	0	0	0	0	1	0	0	1	0	0	2	2	0	0	0	0	1	1	1	1	0	0	0	0	0
21	0	2	0			1		2	2	0	1	1	1	1	1	1	1	0	0	0	0	1	0	0	0	1	1	1	1	1	0	2	1	0	1	0	1	0	0	0	1	0	0	0	0	0
20	1	1	0				0	3	1	1	1	1	1	1	1	1	0	0	0	0	0	0	0	0	0	1	0	1	0	1	0	2	1	1	0	2	1	1	1	0	0	0	0	0	0	0
20	1	0	0	3				3	2	0	0	0	0	0	0	1	1	1	1	0	0	1	0	0	0	1	1	1	0	1	0	1	2	2	0	0	1	1	1	0	0	0	0	0	0	0
33	0	1	0				0	1	1	1	0	0	0	1	1	1	0	0	0	0	0	0	0	0	0	1	1	1	1	1	0	1	2	1	1	1	1	1	1	0	1	0	0	0	0	0
15	0	0	1	3				3	0	1	1	0	0	0	0	0	0	0	0	0	0	0	0	0	0	1	0	0	1	0	0	0	1	1	0	0	0	0	0	0	0	0	0	0	0	0
22	1	0	1			1		2	3	0	1	1	1	0	1	0	1	0	0	0	0	1	0	0	0	1	0	0	0	1	0	2	2	2	0	1	0	1	1	0	0	1	0	0	0	0
26	1	1	1				0	2	2	0	1	1	1	1	0	0	1	1	1	0	0	1	0	0	0	1	0	0	1	1	0	3	3	1	3	1	0	1	1	1	0	0	0	0	0	0
49	0	1	0		2			1	3	1	1	1	1	1	1	1	1	0	0	0	0	0	0	0	0	1	0	0	1	1	0	1	1	0	0	0	0	0	0	0	0	0	0	0	0	1
26	1	0	1				0	2	3	0	0	0	0	0	0	0	0	0	0	0	0	0	0	0	0	0	1	1	1	0	1	3	2	3	2	0	1	1	1	1	1	0	0	0	0	0
18	1	0	1	3				2	2	0	1	1	0	1	1	0	0	0	0	1	1	0	1	1	0	1	0	0	1	1	0	2	1	0	0	0	0	1	1	0	0	1	0	0	0	0
19	1	0	0	3				0	2	0	1	1	1	1	1	1	1	1	1	1	1	1	1	1	1	1	1	1	1	1	0	1	1	1	0	0	1	1	1	0	0	0	0	0	0	0
28	0	1	0		2			0	2	0	1	1	1	1	1	1	1	1	1	1	1	1	1	1	1	1	1	1	1	1	0	1	0	0	0	0	1	0	0	1	1	1	1	0	0	0
23	1	0	0	3				2	2	1	0	0	0	1	0	0	0	0	0	0	0	0	0	0	0	0	0	0	0	0	0	1	2	2	2	2	0	1	1	0	1	0	0	0	0	0
20	0	0	0	3				2	2	1	1	0	0	1	0	0	1	0	0	0	0	1	0	0	1	1	0	1	1	1	0	3	2	2	1	1	1	1	1	0	0	0	0	0	0	0
18	0	2	0	3				3	1	0	0	1	0	0	1	0	0	0	0	0	0	0	0	0	1	1	1	1	0	0	0	2	3	3	0	1	1	1	1	0	0	0	0	0	0	0
18	1	0	0	3				3	1	0	1	1	0	0	1	0	1	1	1	1	1	1	1	0	0	0	1	0	0	0	0	0	2	2	0	0	0	1	1	0	0	0	0	0	0	0
21	1	0	1	3				3	2	0	1	1	0	0	0	0	0	0	0	0	0	0	0	0	0	1	0	1	1	1	1	2	2	3	2	3	1	1	1	0	0	1	0	0	0	0
19	1	1	0	3				2	1	0	1	1	1	1	1	1	1	1	1	1	1	1	1	1	0	1	1	0	1	1	0	2	3	3	2	1	0	1	1	0	0	0	0	0	0	0
19	0	2	0			1		1	2	1	1	1	1	1	1	1	1	1	1	1	1	1	1	1	1	1	0	0	1	1	0	2	2	1	1	1	0	1	0	0	0	0	0	0	0	0
20	1	0	0	3				2	2	1	1	1	1	1	1	1	1	1	1	1	1	1	1	0	0	1	1	1	1	1	0	0	0	0	1	1	1	0	0	0	0	0	0	0	0	0
24	0	1	0			1		3	2	0	1	0	0	1	0	0	1	0	0	1	1	1	1	0	0	1	0	0	1	1	0	0	0	0	3	3	0	0	0	1	1	0	0	0	0	0
28	0	1	0		2			2	1	0	1	0	0	0	0	0	1	1	1	0	0	0	0	1	0	1	0	0	1	1	0	0	1	2	1	0	0	1	1	0	1	0	0	0	0	0
27	1	2	0		2			4	دراسات بعد جامعية (ماجسيتر، دكتوراه...)	1	1	0	0	1	0	0	1	1	1	1	1	1	1	0	1	1	0	1	1	1	0	1	2	2	1	1	1	1	1	1	0	1	0	0	0	0
22	0	0	0	3				2	2	0	0	0	0	0	0	0	0	0	0	1	1	0	1	0	0	1	0	0	1	1	0	2	3	2	0	1	0	1	1	1	1	0	1	0	0	0
25	0	2	1	3	2			1	2	0	0	0	0	1	0	0	0	0	0	0	0	0	0	0	0	1	0	0	1	0	0	2	0	0	1	0	0	0	1	0	0	0	0	0	0	0
28	1	1	1				0	1	3	0	1	1	0	0	1	0	0	1	1	0	0	0	0	0	0	1	1	1	0	1	0	2	0	0	0	0	1	0	0	0	0	0	0	0	1	0
32	0	0	0		2			0	3	0	0	0	0	0	0	0	0	0	0	0	0	0	0	0	0	0	0	0	0	0	0	0	1	1	1	0	0	0	0	0	0	1	0	0	0	0
18	0	0	0	3		1		0	2	0	1	1	0	1	1	0	0	1	1	1	1	0	1	0	0	1	1	0	1	1	0	2	3	3	2	2	0	1	1	1	1	0	0	0	1	0
16	1	0	0	3				2	1	0	1	0	0	1	1	0	1	0	0	1	1	1	1	0	0	1	1	1	1	0	0	0	2	1	0	0	1	1	0	0	0	0	0	0	1	0
18	1	2	1	3				1	2	0	0	0	0	1	0	0	0	0	0	0	0	0	0	0	0	0	0	1	1	1	0	1	2	1	2	1	1	1	1	0	0	0	0	0	0	0
15	1	0	0	3				2	0	0	1	1	0	1	0	0	0	0	0	0	0	0	0	1	1	1	0	0	1	1	0	2	3	2	3	1	0	1	1	0	0	0	0	0	0	0
24	0	0	0		2			4	3	0	0	0	0	1	0	0	0	0	0	0	0	0	0	0	0	1	0	0	0	0	0	1	3	3	0	3	0	1	1	0	0	0	0	0	0	0
20	1	0	0				0	3	1	0	1	1	0	1	0	0	0	0	0	0	0	0	0	0	0	1	0	1	1	1	0	0	1	1	0	0	1	0	1	0	0	1	0	0	0	0
20	1	0	0				0	3	1	0	1	1	0	1	0	0	0	0	0	0	0	0	0	0	0	1	0	1	1	1	0	0	1	1	0	0	1	0	1	0	0	1	0	0	0	0
27	1	1	0				0	2	3	0	1	1	0	1	0	0	1	1	1	0	0	0	0	0	0	1	1	1	0	1	0	2	2	1	1	0	1	1	1	0	0	0	0	0	0	0
18	0	0	0				0	0	1	0	1	0	0	1	0	0	0	0	0	0	0	0	0	0	0	1	0	0	1	1	0	1	2	1	1	1	0	0	0	0	0	0	0	0	0	0
21	0	0	0	3				3	2	0	0	1	0	0	1	0	1	1	1	1	1	1	1	0	0	1	0	0	1	1	0	2	2	0	0	0	0	0	0	0	0	0	0	0	0	0
15	0	2	0	3				2	0	0	1	1	0	1	0	0	1	0	0	0	0	1	0	1	1	1	0	1	1	0	0	2	3	1	3	1	1	0	1	0	0	0	0	0	0	0
22	1	0	0	3				2	2	1	0	0	0	0	0	0	0	0	0	0	0	0	0	0	0	0	0	0	0	0	0	0	0	1	1	0	0	0	1	0	0	0	0	0	0	0
26	0	0	1			1		1	3	0	0	0	0	0	0	0	0	0	0	0	0	0	0	0	0	1	0	0	0	1	0	2	1	1	1	0	0	1	1	0	0	1	0	0	0	1
20	1	0	1	3				3	2	0	1	0	0	0	0	0	0	0	0	0	0	0	0	0	0	0	0	0	0	0	0	1	1	1	1	1	0	0	0	0	0	0	0	0	0	0
14	0	0	1	3				1	1	0	0	0	0	0	0	0	0	0	0	0	0	0	0	0	0	0	0	0	1	0	0	0	1	1	1	1	0	0	0	0	0	0	0	0	0	0
12	1	0	0	3				1	0	0	1	1	1	1	1	1	1	1	1	1	1	1	1	1	1	1	1	1	1	1	0	1	0	0	1	2	1	0	0	0	0	0	0	0	0	0
12	1	0	0	3				1	0	0	1	1	1	1	1	1	1	1	1	1	1	1	1	1	1	1	1	1	1	1	0	1	2	2	2	1	1	0	0	0	0	0	0	0	0	0
18	1	0	0	3				0	2	0	0	0	0	0	0	1	0	0	0	0	0	0	0	0	0	0	1	0	0	0	0	1	0	1	1	1	0	0	0	0	0	0	0	0	0	0
25	1	1	1				0	1	1	1	1	1	0	1	0	0	0	0	0	0	0	0	0	0	0	1	1	0	1	1	0	2	1	1	0	0	0	1	1	0	0	0	0	0	0	0
15	1	0	0	3				2	1	1	0	0	0	1	0	1	0	0	0	0	0	0	0	1	1	1	1	0	1	1	0	1	2	3	1	3	0	1	1	0	0	0	0	0	0	0
21	0	2	0	3				2	2	0	0	0	0	0	0	0	0	0	0	0	0	0	0	0	0	1	0	0	1	0	0	1	2	1	0	0	0	0	1	0	0	0	0	0	0	0
33	0	1	1			1	0	1	1	0	1	0	0	0	0	0	0	1	1	1	1	0	1	0	0	1	0	0	1	1	0	2	0	2	1	1	0	0	0	0	0	0	0	0	0	1
.	1	0	0	3				2	2	1	1	1	1	1	1	1	1	1	1	1	1	1	1	0	0	0	1	1	1	1	0	1	3	1	2	1	1	1	1	0	0	0	0	0	0	0
17	0	0	0		2			2	1	0	1	1	1	0	0	1	1	1	1	0	0	0	0	0	1	1	1	1	1	1	0	1	3	2	0	3	1	1	1	0	0	0	0	0	0	0
28	0	2	1				0	3	3	0	1	0	0	0	0	0	0	0	0	0	0	0	0	0	0	0	1	1	0	1	0	1	2	2	0	0	1	1	1	0	0	0	0	0	0	0
22	1	0	1	3				3	2	1	0	0	0	0	0	0	0	0	0	0	0	0	0	0	0	0	0	1	0	1	1	2	0	1	1	1	1	0	1	0	0	1	0	0	0	0
29	1	0	0			1		3	1	1	1	1	0	1	1	1	1	1	1	1	1	0	1	1	0	1	0	0	1	1	1	0	0	1	0	1	0	0	0	0	1	1	0	0	0	0
19	1	0	0	3				2	2	1	1	1	1	1	1	1	0	0	0	0	0	0	0	0	0	1	0	0	1	0	0	1	2	1	1	0	0	1	1	0	0	0	0	0	0	0
22	0	0	1		2			3	1	0	0	1	0	1	0	1	1	1	1	1	1	1	1	0	0	1	0	0	0	0	0	3	2	0	1	2	0	1	0	0	0	0	1	0	0	0
23	1	1	0				0	2	3	0	1	1	0	0	0	0	0	0	0	0	0	0	0	0	0	1	1	0	1	1	0	2	3	2	2	2	0	1	1	1	1	0	0	0	0	0
22	1	0	0	3				1	2	0	0	0	0	1	1	1	0	1	1	1	1	0	1	0	1	1	1	1	1	0	1	2	1	2	0	0	1	1	1	0	1	1	0	0	0	0
29	1	1	1				0	2	3	0	1	0	0	1	0	0	1	1	1	1	1	1	1	1	1	1	0	1	1	1	1	2	2	1	1	0	1	1	1	0	1	1	0	0	0	0
14	0	0	1	3				2	1	0	1	0	0	0	0	0	0	0	0	0	0	1	0	1	1	1	1	0	0	0	0	2	2	1	0	1	0	0	1	0	0	0	0	0	0	0
25	1	3	0	3	2			0	2	0	0	0	0	0	0	0	1	1	1	0	0	0	0	1	0	0	1	1	0	1	1	3	2	3	3	1	1	1	1	0	0	0	0	0	0	0
18	0	2	0	3		1		2	2	0	0	0	0	0	0	0	0	0	0	0	0	0	0	0	0	1	1	1	1	1	0	3	3	3	3	0	1	1	1	0	0	0	0	0	0	0
20	1	0	0	3				1	2	0	1	1	0	1	0	0	0	0	0	0	0	0	0	0	0	1	0	0	1	1	0	1	2	2	3	3	0	1	1	0	0	0	0	0	0	0
18	0	0	0	3				1	1	0	1	0	0	1	0	0	1	1	1	1	1	1	1	1	1	1	1	1	0	1	0	2	2	2	3	2	1	1	1	0	0	0	0	0	0	0
19	1	0	1	3				2	1	0	0	0	0	0	0	0	1	1	1	1	1	1	1	0	0	1	0	1	0	1	0	2	2	1	0	2	1	1	1	0	0	0	0	0	0	0
39	1	1	0				0	3	2	0	1	1	1	0	0	0	0	0	0	0	0	0	0	0	0	1	0	0	1	1	0	1	0	2	3	0	0	1	1	0	0	0	0	0	0	1
22	1	0	0	3				2	2	0	1	1	1	0	0	1	0	0	0	0	0	0	0	0	0	1	0	1	1	1	0	3	3	2	0	0	1	1	1	1	1	0	0	0	0	0
22	1	0	0	3				2	2	0	1	1	1	0	0	1	0	0	0	0	0	0	0	0	0	1	0	1	1	1	0	3	3	2	0	0	1	1	1	1	1	0	0	0	0	0
24	1	1	0			1		1	1	0	0	0	1	0	1	1	0	1	1	0	0	0	0	0	0	0	0	0	1	1	0	2	0	3	0	0	0	0	1	0	0	0	0	0	0	0
25	0	1	1		2			0	0	1	1	1	0	1	1	0	0	0	0	1	1	1	1	0	0	1	1	0	1	1	0	1	2	1	3	1	0	0	0	0	0	0	0	0	1	0
34	0	0	1			1		2	3	0	1	1	1	1	1	1	1	1	1	1	1	1	1	0	0	1	1	1	1	1	1	2	2	1	1	1	1	1	1	0	0	1	0	0	0	0
34	0	0	1			1		2	3	0	1	1	1	1	1	1	1	1	1	1	1	1	1	0	0	1	1	1	1	1	1	2	2	1	1	1	1	1	1	0	0	1	0	0	0	0
21	0	0	0	3				0	2	0	1	1	1	1	1	1	1	1	1	1	1	1	1	1	1	1	1	1	1	1	1	2	2	3	2	2	1	1	1	1	1	1	0	0	0	0
54	0	1	0				0	2	3	0	1	0	0	1	0	0	0	0	0	0	0	0	0	0	0	1	1	0	0	1	0	1	2	1	0	0	0	0	0	0	0	1	0	0	0	0
53	0	0	0		2			3	3	1	1	0	0	1	0	0	1	1	1	1	1	1	1	1	0	1	0	0	0	1	0	3	2	2	1	0	0	0	0	0	0	0	0	0	0	0
44	1	1	0		2			2	3	0	0	0	0	0	0	0	0	0	0	0	0	0	0	0	0	0	0	0	0	0	0	0	0	0	0	0	0	0	0	0	0	0	0	0	0	0
31	1	1	0		2			2	3	1	0	0	0	0	0	0	1	1	1	1	1	1	1	0	0	0	1	1	0	0	0	1	1	0	0	1	1	0	0	0	0	0	0	0	0	0
31	0	1	0		2			1	3	0	0	0	0	0	0	0	0	0	0	0	0	0	0	0	0	0	0	0	0	0	0	0	0	0	0	0	0	0	0	0	0	0	0	0	0	0
27	0	0	0		2			2	3	0	0	0	0	0	0	0	0	0	0	1	1	0	1	0	0	0	0	0	0	0	0	1	1	1	1	0	0	0	0	0	0	0	0	0	0	0
29	1	0	0				0	1	3	0	0	0	0	0	0	0	0	0	0	0	0	0	0	0	0	0	0	0	0	0	0	1	1	1	1	1	0	0	0	0	0	0	0	0	0	0
34	1	0	0		2			2	3	0	0	0	0	0	0	1	1	0	0	0	0	0	0	1	1	0	0	0	0	0	0	1	1	0	1	0	0	0	0	0	0	0	0	0	0	0
31	1	1	0				0	2	3	0	0	0	0	0	0	0	0	0	0	0	0	0	0	0	0	1	0	1	0	0	1	0	0	0	0	0	1	0	0	0	0	1	0	0	0	0
35	0	1	0		2			1	3	0	0	0	0	0	0	0	0	0	0	0	0	0	0	0	0	0	0	0	0	0	0	0	0	0	0	0	0	0	0	0	0	0	0	0	0	0
30	1	1	0		2			1	3	0	0	0	0	0	0	0	0	0	0	0	0	0	0	0	0	0	0	1	0	0	0	1	0	0	0	0	1	0	0	0	0	1	0	0	0	0
60	0	1	0		2			1	3	0	1	1	0	0	0	0	0	0	0	0	0	0	0	0	0	0	0	0	0	0	1	1	1	1	1	1	0	0	0	0	0	0	0	0	0	0
45	0	1	0		2			1	3	0	0	0	0	0	0	0	0	0	0	0	0	0	0	0	0	0	0	0	0	0	0	1	1	0	0	0	0	0	0	0	0	0	0	0	0	0
50	0	1	0				0	1	3	0	0	0	0	0	0	0	0	0	0	0	0	0	0	0	0	0	0	0	1	1	0	1	1	0	0	0	0	0	0	0	0	0	0	0	0	0
47	1	1	0		2			1	دراسات بعد جامعية (ماجسيتر، دكتوراه...)	0	0	0	0	0	0	0	0	0	0	0	0	0	0	0	0	0	0	0	0	0	0	1	0	0	0	0	0	0	0	0	0	0	0	0	0	0
31	0	1	0		2			1	3	0	1	0	0	0	0	1	0	0	0	1	1	0	1	1	0	0	0	0	1	1	1	1	2	0	0	0	0	0	0	0	0	0	0	0	0	0
31	0	0	0		2			0	دراسات بعد جامعية (ماجسيتر، دكتوراه...)	0	0	0	0	0	0	0	0	0	0	1	1	1	1	0	0	0	0	0	0	0	0	0	0	0	0	0	0	0	0	0	0	0	0	0	0	0
22	0	0	0		2			1	2	0	0	0	0	0	0	0	0	0	0	0	0	0	0	0	0	0	0	0	0	0	0	1	1	0	0	0	0	0	0	0	0	0	0	0	0	0
26	1	0	0		2			1	دراسات بعد جامعية (ماجسيتر، دكتوراه...)	0	0	0	0	0	0	0	0	0	0	0	0	0	0	0	0	0	0	0	0	0	0	0	1	0	0	0	0	0	0	0	0	0	0	0	0	0
50	0	1	0				0	2	1	0	0	0	0	0	0	0	0	0	0	0	0	0	0	0	0	0	0	0	0	0	0	1	0	0	0	0	0	0	0	0	0	0	0	0	0	0
29	0	0	0		2			1	دراسات بعد جامعية (ماجسيتر، دكتوراه...)	0	0	0	0	0	0	0	0	0	0	0	0	0	0	0	0	0	0	0	0	0	0	0	0	0	0	0	0	0	0	0	0	0	0	0	0	0
34	1	1	0				0	0	2	0	0	0	0	0	0	0	0	0	0	0	0	0	0	0	0	0	0	0	0	0	0	1	1	0	0	0	0	0	0	0	0	0	0	0	0	0
44	0	1	0		2			1	3	0	0	0	0	0	0	0	0	0	0	0	0	0	0	0	0	0	0	1	0	1	1	1	1	0	0	0	1	1	1	0	0	1	0	1	0	0
43	0	1	0		2			1	3	0	0	0	0	0	0	0	0	0	0	0	0	0	0	0	0	0	0	0	0	0	0	1	1	0	0	0	0	0	0	0	0	0	0	0	0	0
50	0	1	0		2			1	1	0	0	0	0	1	1	1	0	0	0	1	1	0	1	1	0	0	0	0	0	0	1	2	1	0	1	0	0	0	1	0	0	0	0	0	0	0
53	0	1	1		2			1	3	0	0	0	0	0	0	0	0	0	0	0	0	0	0	0	0	0	0	0	0	0	0	1	0	0	0	0	0	0	0	0	0	0	0	0	0	0
32	1	2	0		2			1	3	0	0	0	0	0	0	0	0	0	0	0	0	0	0	0	0	0	0	0	0	0	0	1	0	0	0	0	0	0	0	0	0	0	0	0	0	0
31	1	1	1				0	0	0	0	0	0	0	0	0	0	0	0	0	0	0	0	0	0	0	0	0	0	0	0	0	0	0	0	0	0	0	0	0	0	0	0	0	0	0	0
34	0	2	1		2			1	3	1	0	0	0	0	0	0	0	0	0	0	0	0	0	0	0	0	0	0	0	0	0	0	0	0	0	0	0	0	0	0	0	0	0	0	0	0
51	0	1	0				0	1	3	0	0	0	0	0	0	0	0	0	0	0	0	0	0	0	0	1	0	1	0	0	1	1	1	0	0	0	1	0	0	0	0	1	0	0	1	0
44	0	1	0		2			1	3	0	0	0	0	0	0	0	0	0	0	0	0	0	0	0	0	0	0	0	0	0	0	0	0	0	0	0	0	0	0	0	0	0	0	0	0	0
44	1	1	1				0	0	0	0	0	0	0	0	0	0	0	0	0	0	0	0	0	0	0	0	0	1	0	0	1	0	0	0	0	0	1	0	0	0	0	1	0	0	0	0
28	0	0	0		2			1	دراسات بعد جامعية (ماجسيتر، دكتوراه...)	0	0	0	0	0	0	0	0	1	1	1	1	1	1	0	0	0	0	0	0	1	0	0	0	0	0	0	0	0	0	0	0	0	0	0	0	0
54	0	1	0		2			1	3	0	0	0	0	0	0	0	0	0	0	0	0	0	0	0	0	1	0	0	1	1	1	1	1	0	1	0	0	0	0	0	0	0	0	1	0	0
25	1	0	0		2			1	دراسات بعد جامعية (ماجسيتر، دكتوراه...)	0	0	0	0	0	0	0	0	0	0	0	0	0	0	0	0	0	0	0	0	0	0	0	0	0	0	0	0	0	0	0	0	0	0	0	0	0
29	1	0	0	3				2	دراسات بعد جامعية (ماجسيتر، دكتوراه...)	0	0	0	0	0	0	0	0	0	0	0	0	0	0	0	0	0	0	0	0	0	0	0	0	0	0	0	0	0	0	0	0	0	0	0	0	0
33	1	0	0		2			1	3	0	0	0	0	0	0	0	0	0	0	0	0	0	0	0	0	0	0	1	1	1	0	0	0	0	0	0	1	0	0	0	0	1	0	0	1	0
33	1	1	0				0	0	1	0	0	0	0	0	0	0	1	1	1	1	1	1	1	1	0	0	0	0	0	0	0	1	1	0	0	0	0	0	0	0	0	0	0	0	0	0
31	1	1	0				0	0	3	0	0	0	0	0	0	0	0	0	0	0	0	0	0	0	0	0	0	0	0	0	0	0	0	0	0	0	0	0	0	0	0	0	0	0	0	0
24	1	0	0		2			1	2	0	0	0	0	0	0	0	0	0	0	0	0	0	0	0	0	0	0	0	0	0	0	3	3	3	3	3	0	1	1	0	0	0	0	0	0	0
28	0	1	0		2			3	دراسات بعد جامعية (ماجسيتر، دكتوراه...)	1	0	0	0	0	0	0	0	1	1	0	0	0	0	1	1	1	0	0	0	0	0	0	0	0	0	0	0	0	0	0	0	1	0	1	0	0
54	0	3	0		2			1	3	0	0	0	0	0	0	0	0	0	0	1	1	0	1	1	0	0	0	0	0	0	0	1	0	0	0	0	0	0	0	0	0	0	0	0	0	0
34	0	0	0		2			2	1	0	0	0	0	0	0	0	0	0	0	0	0	0	0	0	0	0	0	0	0	0	0	1	0	0	0	0	0	0	0	0	0	1	0	0	1	0
31	0	1	0		2			1	3	1	0	0	0	0	0	0	0	0	0	0	0	0	0	0	0	0	0	0	0	0	0	1	0	0	0	0	0	0	0	0	0	0	0	0	0	0
36	0	1	1		2			1	3	0	0	0	0	0	0	0	0	0	0	0	0	0	0	1	1	0	0	0	0	0	1	1	0	0	0	0	0	0	0	0	0	1	0	0	1	0
29	0	1	0		2			1	دراسات بعد جامعية (ماجسيتر، دكتوراه...)	1	0	0	0	0	0	0	0	0	0	0	0	0	0	0	0	0	0	0	0	0	0	0	0	0	0	0	0	0	0	0	0	1	0	0	0	0
42	0	0	1		2			0	3	0	0	0	0	0	0	0	0	0	0	0	0	0	0	0	0	0	0	0	0	0	0	0	0	0	0	0	0	0	0	0	0	0	0	0	0	0
40	0	1	0		2			0	3	0	0	0	0	0	0	1	0	0	0	0	0	0	0	0	0	0	0	0	1	1	0	1	0	0	0	0	0	0	0	0	0	0	0	0	0	0
47	1	1	0			1		1	1	0	0	0	0	0	1	1	0	0	0	0	0	0	0	0	1	1	0	0	0	0	0	0	0	0	0	0	0	0	0	0	0	0	0	0	0	0
42	1	1	1				0	0	0	0	0	0	0	0	0	0	0	1	1	0	0	0	0	0	0	1	0	0	0	0	0	1	0	0	0	0	0	0	0	0	0	1	0	0	0	0
63	1	3	1				0	0	0	0	0	0	0	0	0	0	1	1	1	1	1	1	1	0	0	1	0	0	1	1	1	1	1	1	2	1	0	0	0	0	0	1	1	0	0	0
45	0	1	0		2			0	3	0	0	0	0	0	0	0	0	0	0	0	0	0	0	0	0	0	0	0	0	0	0	1	0	0	1	0	0	0	0	0	0	1	0	1	0	0
44	1	0	0		2			1	3	0	0	0	0	0	0	0	0	0	0	0	0	0	0	0	0	0	0	0	0	1	0	2	2	0	0	0	0	1	1	0	1	0	0	0	0	0
52	0	1	0		2			1	3	0	1	1	0	0	0	0	0	0	0	0	0	0	0	0	0	0	0	0	0	1	0	2	2	0	0	0	0	0	1	0	0	0	0	0	0	0
42	0	1	0		2			3	3	1	1	0	0	0	0	0	0	0	0	0	0	0	0	0	0	0	0	0	0	0	0	1	0	0	0	0	0	0	0	0	0	0	0	0	1	0
28	1	0	0				0	1	1	0	0	0	0	0	0	0	0	0	0	0	0	0	0	0	0	0	0	0	0	0	0	1	0	0	0	0	0	0	0	0	0	0	0	0	0	0
49	0	1	0		2			1	3	0	0	0	0	0	0	0	0	0	0	0	0	0	0	1	0	0	0	0	0	0	0	2	0	0	0	0	0	0	0	0	0	0	0	0	0	0
29	1	1	0		2			0	1	0	0	0	0	0	0	0	0	0	0	0	0	0	0	0	0	0	0	0	0	1	0	2	2	0	0	0	0	0	0	0	0	0	0	0	0	0
23	1	1	1				0	2	1	0	0	0	0	0	0	0	0	0	0	0	0	0	0	0	0	0	0	0	0	1	0	3	3	0	0	0	0	0	0	0	0	0	0	0	0	0
41	1	0	0		2			1	3	0	0	0	0	0	0	0	0	0	0	0	0	0	0	1	0	0	0	0	0	0	0	3	3	0	0	0	0	1	1	0	1	0	0	0	0	0
33	0	0	0		2			1	دراسات بعد جامعية (ماجسيتر، دكتوراه...)	1	0	0	0	0	0	0	1	0	0	0	0	0	0	1	1	1	0	0	0	0	1	1	1	0	0	0	0	0	0	0	0	0	0	0	0	0
50	0	1	0		2			0	0	0	0	0	0	0	0	0	0	0	0	1	1	0	1	0	0	0	0	1	0	1	0	2	2	0	0	0	1	1	1	0	0	0	0	0	0	0
44	0	1	0		2			0	1	0	0	0	0	1	0	0	1	0	0	0	0	0	0	0	0	0	0	0	0	1	0	1	0	0	0	0	0	1	1	0	0	0	0	0	0	1
45	0	1	0	3				1	1	1	0	0	0	0	0	0	0	0	0	0	0	0	0	0	0	0	0	0	0	0	0	0	0	0	0	0	0	0	0	0	0	0	0	0	0	0
41	1	1	0		2			1	3	1	0	0	0	0	0	0	0	0	0	0	0	0	0	0	0	0	0	0	0	0	0	2	0	0	0	0	0	0	0	0	0	0	0	0	0	0
26	0	2	1		2			0	3	0	0	0	0	0	0	0	0	0	0	0	0	0	0	0	0	0	0	0	0	0	0	2	2	0	0	0	0	0	0	0	0	0	0	0	0	0
39	0	1	1		2			1	1	1	0	0	0	0	0	0	0	0	0	0	0	0	0	0	0	0	0	0	0	0	0	2	2	0	0	0	0	0	0	0	0	0	0	0	0	0
34	1	0	0				0	1	دراسات بعد جامعية (ماجسيتر، دكتوراه...)	0	0	0	0	0	0	0	0	0	0	0	0	0	0	0	0	0	0	0	0	0	0	1	0	0	0	0	0	0	0	0	0	0	0	0	0	0
44	0	0	0		2			3	3	1	0	0	0	0	0	0	0	0	0	0	0	1	0	0	0	1	0	0	1	1	0	3	3	1	0	1	0	1	1	0	0	0	0	0	0	0
43	1	1	0		2			1	1	0	0	0	0	0	0	0	0	0	0	0	0	0	0	0	0	0	0	0	0	0	0	0	0	0	0	0	0	0	0	0	0	0	0	0	0	0
37	0	0	1		2			1	1	0	0	0	0	0	0	0	0	0	0	0	0	0	0	0	0	0	0	0	0	0	0	1	0	0	0	0	0	0	0	0	0	0	0	0	0	0
63	0	3	1				0	0	0	0	0	0	0	0	1	0	0	0	0	0	0	0	0	0	0	1	0	0	0	1	0	1	0	0	0	0	0	0	0	0	0	0	0	0	0	0
55	1	1	0		2			1	0	0	0	0	0	0	0	1	0	0	0	1	1	0	1	0	0	0	0	1	0	0	0	2	2	0	0	0	1	1	1	0	0	0	1	0	0	0
27	0	2	0		2			1	دراسات بعد جامعية (ماجسيتر، دكتوراه...)	0	0	0	0	0	1	0	0	1	1	0	0	0	0	0	1	0	0	0	0	1	0	3	0	0	0	0	0	0	1	0	0	0	0	0	0	0
31	0	1	0		2			1	دراسات بعد جامعية (ماجسيتر، دكتوراه...)	0	0	0	0	1	0	0	0	1	1	0	0	0	0	0	0	0	0	0	0	1	0	3	0	0	0	2	0	0	0	0	0	0	0	0	0	0
28	1	2	0	3				1	دراسات بعد جامعية (ماجسيتر، دكتوراه...)	0	0	0	0	0	0	0	1	0	0	1	1	0	1	1	0	0	0	0	0	0	0	3	3	0	0	0	0	0	0	0	0	0	0	0	0	0
53	1	3	1				0	0	0	0	0	0	0	0	0	0	0	0	0	0	0	0	0	0	1	0	0	1	0	0	0	3	3	0	0	0	1	0	1	0	0	0	0	0	0	0
28	1	0	1		2			1	1	0	0	0	0	0	0	0	0	0	0	0	0	1	0	0	0	1	0	0	0	1	0	3	2	0	0	0	0	1	1	1	1	0	0	0	0	0
34	0	0	1		2			1	1	0	0	0	0	0	0	0	0	0	0	0	0	0	0	0	0	0	0	0	0	0	0	1	1	0	0	0	0	0	1	0	0	0	0	0	0	0
41	0	1	1		2			1	3	0	0	0	0	1	0	0	1	0	0	0	0	0	0	0	0	1	0	0	0	0	0	2	2	0	0	0	0	0	1	0	0	0	0	0	0	0
26	0	0	0		2			1	دراسات بعد جامعية (ماجسيتر، دكتوراه...)	0	0	0	0	0	0	0	0	0	0	1	1	1	1	0	0	0	0	0	0	0	0	2	2	2	0	0	0	0	0	0	0	0	0	0	0	0
31	1	1	0		2			1	دراسات بعد جامعية (ماجسيتر، دكتوراه...)	0	0	0	0	1	0	0	0	0	0	0	0	0	0	0	1	0	0	0	0	1	0	3	3	0	0	0	0	1	1	0	0	0	0	0	0	0
45	0	1	0		2			1	1	0	1	0	0	0	0	0	0	0	0	0	0	0	0	0	0	0	0	0	0	0	0	2	2	0	0	0	0	0	1	0	0	0	0	0	0	0
40	1	1	0		2			1	3	1	0	0	0	0	0	0	0	0	0	0	0	0	0	0	0	0	0	0	0	0	0	2	2	0	0	0	0	1	1	0	1	0	0	0	0	0
44	0	1	0		2			1	1	0	0	0	0	0	0	0	0	1	1	0	0	0	0	0	0	1	0	0	0	1	0	0	1	0	0	0	0	0	0	0	0	0	0	0	0	0
23	1	0	0		2			0	1	0	0	0	0	0	0	1	0	0	0	0	0	0	0	0	0	0	0	0	0	0	0	2	1	0	0	0	0	1	1	0	0	1	0	0	0	0
43	1	1	0		2			1	1	0	0	0	0	0	1	1	0	0	0	0	0	0	0	0	0	0	0	0	0	0	0	1	0	0	0	0	0	0	1	0	0	0	0	0	0	0
41	0	1	0		2			0	1	0	1	0	0	0	0	0	0	0	0	0	0	0	0	0	0	0	0	0	0	0	0	0	0	0	0	0	0	0	1	0	0	0	0	0	0	0
38	0	1	0		2			0	1	1	0	0	0	0	0	0	0	0	0	0	0	0	0	0	0	0	0	0	0	0	0	1	0	0	0	0	0	0	0	0	0	0	0	0	0	0
44	1	1	0		2		0	0	0	0	0	0	1	0	0	0	1	0	0	1	1	0	1	0	0	0	0	1	0	1	0	2	2	0	1	0	1	1	1	0	0	0	0	0	0	0
43	0	1	0		2			0	1	0	0	0	0	0	0	0	0	0	0	0	0	0	0	0	0	0	0	0	0	0	0	1	0	0	0	0	0	0	0	0	0	0	0	0	0	0
31	0	1	0		2			0	3	0	0	0	0	0	1	0	0	0	0	1	1	1	1	0	0	0	0	0	0	0	0	0	1	0	0	0	0	0	1	0	1	0	0	0	0	0
47	1	0	0		2			2	1	1	0	0	0	0	0	0	0	0	0	0	0	0	0	0	0	0	0	0	0	0	0	1	1	0	0	0	0	0	1	0	0	0	0	0	0	0
29	0	0	0		2			1	دراسات بعد جامعية (ماجسيتر، دكتوراه...)	0	0	0	0	0	0	0	0	0	0	0	0	0	0	0	0	0	0	0	0	0	0	0	0	0	0	0	0	0	0	0	0	0	0	0	0	0
53	1	1	0		2			1	1	0	0	0	0	0	0	0	0	0	0	0	0	0	0	0	0	0	0	0	0	0	0	1	0	0	0	0	0	0	0	0	0	0	0	0	0	0
34	0	2	0		2			0	1	0	0	0	0	0	0	0	1	1	1	0	0	0	0	0	0	0	0	1	0	0	0	1	0	0	0	0	1	0	1	0	1	0	0	0	0	0
44	0	1	0		2			1	3	1	0	0	0	0	0	0	0	0	0	0	0	0	0	0	0	0	0	0	0	0	0	1	0	0	0	0	0	0	0	0	0	0	0	0	0	0
46	0	1	0		2			2	3	1	0	0	0	0	0	0	0	0	0	0	0	0	0	0	0	0	0	0	0	0	0	2	2	1	0	0	0	1	1	0	0	0	0	0	0	0
33	0	1	0		2			1	1	0	1	0	1	1	0	0	0	0	0	0	0	0	0	0	0	0	0	0	0	0	0	1	0	0	0	0	0	1	1	1	0	0	0	0	0	0
53	0	1	0		2			1	3	1	0	0	0	0	0	0	0	0	0	0	0	0	0	0	0	0	0	0	0	0	0	1	0	1	0	0	0	0	0	0	0	0	0	0	0	0
46	0	1	0		2			1	1	0	0	0	0	0	0	1	0	0	0	0	0	0	0	1	1	0	0	1	0	1	0	1	1	1	0	0	1	0	0	0	0	0	0	0	0	0
36	1	1	0		2			1	3	1	0	0	0	0	1	1	0	0	0	1	1	0	1	1	0	0	0	1	1	1	1	1	1	0	0	0	1	0	0	0	0	1	0	0	0	0
34	1	0	0		2			1	3	1	0	0	0	0	0	0	0	0	0	0	0	0	0	0	0	0	0	0	0	0	0	1	0	0	0	0	0	0	1	0	0	0	0	0	0	0
43	0	1	0		2			1	3	1	0	0	0	0	0	0	0	0	0	0	0	0	0	0	0	0	0	0	0	0	0	1	1	0	0	0	0	0	0	0	0	0	0	0	0	0
55	0	3	0		2			0	0	0	0	0	0	0	0	0	0	0	0	0	0	0	0	0	1	1	0	0	1	1	0	1	1	1	0	1	0	1	1	0	0	0	0	0	0	0
55	1	1	0				0	0	0	1	0	0	0	0	0	0	0	0	0	0	0	0	0	0	1	1	0	0	0	1	0	1	1	0	0	0	0	0	0	0	0	0	0	0	0	0
45	0	1	1		2			1	3	1	0	0	0	0	0	1	0	0	0	0	0	0	0	0	0	0	0	1	0	0	1	1	0	0	0	0	1	0	0	0	0	1	0	0	0	0
37	1	0	0		2			2	3	0	0	0	0	1	0	0	0	0	0	0	0	0	0	0	0	0	0	1	1	1	0	1	1	0	0	0	1	0	0	0	0	0	0	0	0	0
31	1	2	0		2			1	3	1	0	0	1	0	0	1	0	0	0	0	0	0	0	0	0	1	0	0	1	0	1	1	0	0	0	0	0	0	0	0	0	0	0	0	0	0
49	1	1	0		2			1	3	0	0	0	0	0	0	0	0	0	0	0	0	0	0	0	0	0	0	0	0	0	0	1	0	0	0	0	0	0	0	0	0	0	0	0	0	0
47	1	1	0		2			1	3	1	0	0	0	0	0	0	0	0	0	0	0	0	0	0	0	0	0	0	0	0	0	1	0	0	0	0	0	0	0	0	0	0	0	0	0	0
40	1	1	0		2			0	1	1	0	0	0	0	1	1	0	0	0	0	0	0	0	0	0	0	1	0	1	1	0	1	0	0	0	0	0	0	0	0	0	0	0	0	0	0
44	0	1	0		2			1	3	1	0	0	0	0	0	0	0	0	0	0	0	0	0	0	0	0	0	0	0	0	0	1	0	0	0	0	0	0	0	0	0	0	0	0	0	0
31	0	1	0		2			1	3	0	0	0	0	0	0	0	0	0	0	0	0	0	0	0	0	0	0	0	0	0	0	1	0	0	0	0	0	0	0	0	0	0	0	0	0	0
47	0	1	0		2			1	3	1	1	0	0	0	0	0	1	0	0	0	0	0	0	1	0	0	1	1	0	0	0	1	1	0	0	0	1	0	0	0	0	0	0	0	0	0
41	1	1	0				0	1	3	1	0	0	0	0	0	0	0	0	0	0	0	0	0	0	0	0	0	0	0	0	0	1	0	0	0	0	0	0	0	0	0	0	0	0	0	0
41	1	1	0		2			1	3	1	0	0	0	0	0	0	0	1	1	1	1	0	1	0	0	0	0	1	1	1	0	1	1	0	1	0	1	0	0	0	0	0	0	0	1	0
44	0	1	0		2			1	3	1	0	0	0	0	0	0	0	0	0	0	0	0	0	0	0	0	0	0	0	0	0	1	0	0	0	0	0	0	0	0	0	0	0	0	0	0
40	1	1	0		2			0	1	0	0	0	0	0	0	1	0	0	0	0	0	0	0	0	0	1	0	1	1	1	0	1	2	1	0	0	1	0	0	0	0	0	0	0	0	0
40	0	1	1		2			1	3	0	0	1	0	0	0	0	0	0	0	0	0	0	0	0	0	0	0	0	0	0	0	1	0	0	0	0	0	0	0	0	0	0	0	0	0	0
36	0	0	0		2			1	3	0	0	0	0	1	1	0	0	0	0	0	0	0	0	0	0	0	0	0	0	0	0	1	0	0	0	0	0	0	0	0	0	0	0	0	0	0
45	0	1	0		2			1	1	0	0	0	0	0	0	0	0	0	0	0	0	0	0	0	0	0	0	0	0	0	0	0	0	0	0	0	0	0	0	0	0	0	0	0	0	0
31	0	1	0		2			1	3	1	1	1	1	0	0	0	0	0	0	0	0	0	0	0	0	0	0	1	1	1	0	1	1	0	0	0	1	0	0	0	0	1	0	0	0	0
35	0	0	0		2			2	3	0	0	0	0	0	0	0	1	1	1	0	0	0	0	0	0	1	0	0	0	1	0	1	1	0	0	0	0	0	0	0	0	0	0	0	0	0
36	0	0	0		2			2	3	0	0	0	0	0	0	0	0	0	0	0	0	0	0	0	0	0	0	0	0	0	0	1	0	1	1	0	0	0	0	0	0	0	0	0	0	0
35	1	1	0		2			2	3	0	0	0	0	0	0	0	0	0	0	0	0	0	0	0	0	0	0	0	0	0	0	1	0	0	0	0	0	1	1	0	0	0	0	0	0	0
44	0	1	0		2			2	3	0	0	0	1	1	1	1	0	0	0	0	0	0	0	0	0	0	0	0	0	0	0	2	1	1	1	0	0	0	1	0	0	0	0	0	0	0
53	0	1	0		2			1	3	0	0	0	0	0	0	0	1	1	1	0	0	0	0	0	0	1	0	1	0	0	0	1	1	0	0	0	1	0	0	0	0	0	0	0	0	0
53	1	3	1				0	1	1	0	1	1	0	0	0	0	0	0	0	0	0	0	0	0	0	0	0	0	0	1	0	1	0	0	0	0	0	0	0	0	0	0	0	0	0	0
54	1	1	0		2			2	دراسات بعد جامعية (ماجسيتر، دكتوراه...)	0	0	0	0	0	0	0	0	0	0	0	0	0	0	0	0	0	0	1	0	0	1	0	0	0	0	0	1	0	1	0	0	1	0	0	0	0
31	0	1	0		2			2	دراسات بعد جامعية (ماجسيتر، دكتوراه...)	0	0	0	0	0	0	0	0	0	0	0	0	0	0	0	0	0	0	0	0	0	0	1	0	0	0	0	0	0	0	0	0	0	0	0	0	0
35	1	1	0		2			2	3	0	1	1	1	0	0	0	0	0	0	0	0	0	0	0	0	0	0	0	0	0	0	0	0	0	0	0	0	0	0	0	0	0	0	0	0	0
54	0	1	0		2			2	3	0	0	0	0	0	0	0	0	0	0	0	0	0	0	0	0	0	0	0	0	0	0	2	0	0	0	0	0	0	0	0	0	0	0	0	0	0
43	0	0	0		2			2	3	0	0	0	0	0	0	0	1	1	1	1	1	1	1	0	1	0	0	0	0	0	0	1	0	0	0	0	0	0	0	0	0	0	0	0	0	0
46	1	1	0		2			2	3	0	0	0	0	1	1	1	0	0	0	0	0	0	0	0	0	0	0	0	0	0	0	1	0	0	0	0	0	0	0	0	0	0	0	0	0	0
56	1	1	0				0	1	3	0	1	0	0	1	0	0	1	0	0	0	0	0	0	0	0	0	0	1	0	0	0	2	0	0	0	0	1	0	0	0	0	1	0	1	0	0
31	0	1	0		2			2	دراسات بعد جامعية (ماجسيتر، دكتوراه...)	0	1	1	1	0	0	0	0	0	0	0	0	0	0	0	0	1	0	1	0	0	1	1	1	1	0	0	1	1	1	0	1	1	0	0	0	0
29	0	1	0		2			2	3	0	0	0	0	0	0	0	0	0	0	0	0	0	0	0	0	0	0	0	0	0	0	0	0	0	0	0	0	0	0	0	0	0	0	0	0	0
54	0	1	0				0	2	0	0	0	0	0	1	0	1	0	0	0	0	0	0	0	0	0	0	0	0	0	1	0	1	1	0	1	0	0	0	0	0	0	1	0	0	0	0
55	1	1	1				0	1	0	0	0	0	0	0	0	0	0	0	0	1	1	1	1	0	0	0	0	0	0	1	0	1	1	0	1	0	0	1	1	0	1	0	0	0	0	0
53	0	1	0		2			2	3	0	1	1	0	0	0	0	0	0	0	0	0	0	0	0	0	0	0	0	1	1	0	1	1	0	0	0	0	0	0	0	0	0	0	0	0	0
36	1	0	0		2			3	3	0	0	0	0	0	0	0	0	0	0	0	0	0	0	0	0	0	0	0	0	0	0	0	0	0	0	0	0	0	0	0	0	0	0	0	0	0
33	1	2	0		2			2	دراسات بعد جامعية (ماجسيتر، دكتوراه...)	0	1	0	0	0	0	0	0	0	0	0	0	0	0	0	0	0	0	0	0	0	0	0	1	0	0	0	0	0	0	0	0	0	0	0	0	0
53	0	1	0		2			2	3	0	0	0	0	0	1	1	0	0	0	0	0	0	0	0	0	0	0	0	0	0	0	1	1	0	0	0	0	0	0	0	0	0	0	0	0	0
53	0	3	0			1		1	3	0	0	0	0	0	1	1	0	0	0	0	0	0	0	0	0	0	0	0	1	1	1	1	1	0	0	1	0	0	0	0	0	0	0	0	1	0
34	1	1	0		2			2	دراسات بعد جامعية (ماجسيتر، دكتوراه...)	0	0	0	0	0	0	0	0	0	0	0	0	0	0	0	0	0	0	0	0	0	0	0	0	0	0	0	0	0	1	0	0	1	0	0	1	0
43	0	1	0		2			2	3	0	1	1	1	0	0	0	0	0	0	0	0	0	0	0	0	0	0	0	1	1	0	2	2	0	0	1	0	1	1	1	0	0	0	0	0	0
31	0	1	0		2			2	دراسات بعد جامعية (ماجسيتر، دكتوراه...)	0	0	0	0	0	0	0	0	0	0	0	0	0	0	0	0	0	0	0	0	0	0	1	1	0	0	0	0	0	0	0	0	0	0	0	0	0
32	0	0	0		2			1	دراسات بعد جامعية (ماجسيتر، دكتوراه...)	0	0	0	0	0	0	0	0	0	0	0	0	0	0	0	0	0	0	0	0	0	0	0	0	0	0	0	0	0	0	0	0	0	0	0	0	0
31	1	0	0		2			1	3	0	0	0	0	0	0	0	0	0	0	0	0	0	0	0	0	1	0	1	1	1	0	1	0	1	0	0	1	0	0	0	0	0	0	0	0	0
33	0	1	0		2			1	دراسات بعد جامعية (ماجسيتر، دكتوراه...)	0	0	0	1	1	1	1	0	0	0	0	0	0	0	0	0	0	0	0	1	1	0	2	1	1	0	0	0	0	1	0	0	0	0	0	0	0
34	1	1	0				0	1	3	0	0	0	0	0	0	0	0	0	0	0	0	0	0	0	0	0	0	0	0	0	0	0	0	0	0	0	0	0	0	0	0	0	0	0	0	0
56	0	1	0		2			1	3	0	0	0	0	0	0	0	0	0	0	0	0	0	0	0	0	0	0	1	1	1	1	0	0	0	0	0	1	0	0	0	0	1	0	0	0	0
36	1	1	1		2			2	دراسات بعد جامعية (ماجسيتر، دكتوراه...)	0	0	0	0	0	0	0	0	0	0	1	1	0	1	1	0	0	0	0	1	1	0	1	0	0	1	1	0	0	0	0	0	0	0	0	0	0
31	0	1	0		2			2	دراسات بعد جامعية (ماجسيتر، دكتوراه...)	0	0	0	0	0	0	0	0	0	0	0	0	0	0	0	0	0	0	0	0	0	0	1	1	1	1	1	0	1	1	1	1	0	0	0	0	0
34	0	1	0		2			2	دراسات بعد جامعية (ماجسيتر، دكتوراه...)	0	0	0	0	0	0	0	0	0	0	0	0	0	0	0	0	0	0	0	0	0	0	0	0	0	0	0	0	0	0	0	0	0	0	0	0	0
34	1	1	0		2			2	3	1	0	0	0	0	0	1	0	0	0	0	0	0	0	0	0	0	0	0	0	0	0	1	0	1	0	0	0	1	1	1	1	0	0	0	0	0
33	1	1	0		2			1	3	0	0	0	0	0	0	0	0	0	0	0	0	0	0	0	0	0	0	0	0	0	0	0	0	0	0	0	0	0	0	0	0	0	0	0	0	0
63	0	3	0			1		2	1	0	0	1	1	0	0	1	0	0	0	0	0	0	0	1	0	1	0	1	0	0	1	1	1	0	0	0	1	0	0	0	0	0	0	0	0	0
31	0	1	0		2			1	دراسات بعد جامعية (ماجسيتر، دكتوراه...)	0	0	0	0	0	0	0	0	0	0	0	0	0	0	0	0	0	0	0	0	0	0	0	0	0	0	0	0	0	0	0	0	0	0	0	0	0
61	0	3	0				0	1	1	0	1	0	0	1	0	0	1	1	1	1	1	1	1	1	0	1	0	0	1	1	0	2	2	0	0	0	0	0	0	0	0	1	0	0	1	0
27	0	0	0		2			1	دراسات بعد جامعية (ماجسيتر، دكتوراه...)	0	0	0	0	0	0	0	0	0	0	1	1	0	1	0	0	1	0	0	1	1	0	2	0	1	1	0	0	1	1	1	1	1	0	0	0	0
51	0	1	0			1		1	3	0	0	0	0	1	0	1	0	0	0	0	0	0	0	0	0	0	0	0	0	0	0	3	0	0	0	0	0	0	0	0	0	1	0	0	1	0
41	1	1	0		2			2	3	0	0	0	0	0	0	0	0	0	0	0	0	0	0	0	0	0	0	0	0	0	0	1	0	1	0	0	0	0	0	0	0	0	0	0	0	0
50	0	1	0		2			1	3	0	1	1	0	1	1	1	0	0	0	0	0	0	0	0	0	0	0	0	0	1	0	1	0	0	1	0	0	0	1	0	1	0	0	0	0	0
43	1	1	0		2			1	3	0	1	0	0	1	0	0	0	0	0	0	0	0	0	0	0	1	0	0	0	1	0	1	0	1	1	0	0	0	0	0	0	1	0	0	0	0
39	0	1	0		2			1	1	0	0	0	0	0	0	1	0	0	0	0	0	0	0	0	0	1	0	0	0	0	1	1	0	0	0	0	0	0	0	0	0	0	0	0	0	0
31	0	2	0		2			1	3	0	0	0	0	0	0	0	0	0	0	0	0	0	0	0	0	0	0	0	0	0	0	0	0	0	0	0	0	0	0	0	0	0	0	0	0	0
23	1	0	0	3				2	2	0	0	0	0	0	0	0	0	0	0	0	0	0	0	0	0	0	0	0	0	0	0	1	1	1	1	1	0	0	0	0	0	0	0	0	0	0
25	0	0	1	3				3	2	0	0	0	0	0	0	0	0	1	1	0	0	0	0	0	0	1	1	1	0	1	0	1	2	0	0	1	1	1	1	0	0	0	0	0	0	0
24	0	0	0	3				1	2	0	0	0	0	0	0	0	1	0	0	0	0	0	0	0	0	1	0	0	0	1	0	1	0	1	0	0	0	0	0	0	0	0	0	0	0	0
24	1	0	0	3				2	2	0	0	0	0	0	0	0	0	0	0	0	0	0	0	0	0	0	0	0	1	0	0	2	2	1	1	0	0	0	0	0	0	0	0	0	0	0
23	1	2	0	3				2	2	0	0	0	0	1	0	0	1	0	0	0	0	1	0	0	0	1	0	0	1	1	1	1	1	2	1	0	0	1	1	0	0	0	0	0	0	0
23	1	0	1	3				2	2	0	0	0	0	0	0	0	1	0	0	0	0	1	0	0	0	0	0	1	1	1	1	2	1	2	0	0	1	0	1	0	0	0	0	0	0	0
24	0	0	1	3				1	2	0	0	0	1	0	0	1	0	0	0	0	0	0	0	0	0	1	1	0	0	0	0	1	1	1	0	1	0	0	0	0	0	1	0	0	0	0
42	1	1	0		2		0	1	3	0	0	0	0	0	0	0	0	0	0	0	0	1	0	0	0	0	0	1	0	1	0	0	0	0	1	1	1	0	0	0	0	1	0	0	0	0
47	1	1	0		2			2	1	1	0	0	0	0	0	0	0	0	0	0	0	0	0	0	0	0	0	0	0	0	0	1	1	0	1	0	0	0	0	0	0	0	0	0	0	0
45	1	1	0		2			2	1	0	0	0	0	0	0	0	1	0	0	0	0	0	0	0	0	1	0	0	0	1	0	1	1	0	1	0	0	0	0	0	0	0	0	0	0	0
43	1	1	0		2			2	1	0	0	0	0	0	0	0	0	0	0	0	0	0	0	0	0	0	0	0	0	0	0	1	1	0	1	0	0	0	0	0	0	0	0	0	0	0
56	0	1	0				0	0	1	0	0	0	0	1	1	1	1	1	1	1	1	1	1	1	0	0	0	0	0	1	0	3	3	0	0	0	0	1	1	0	0	1	0	0	1	0
57	1	3	0				0	0	0	0	1	1	1	1	0	0	0	1	1	0	0	0	0	1	0	0	0	0	0	1	1	1	0	0	0	0	0	1	1	0	0	1	0	0	0	0
35	1	1	0			1		1	3	0	1	1	1	0	0	0	0	0	0	0	0	0	0	0	0	1	0	0	0	0	0	3	1	0	1	0	0	0	1	1	1	1	0	0	0	0
26	0	0	0		2			1	دراسات بعد جامعية (ماجسيتر، دكتوراه...)	0	0	0	0	1	1	1	0	1	1	1	1	1	1	1	1	1	0	0	1	1	0	3	3	0	0	0	0	0	1	0	0	0	0	0	0	0
48	1	1	1		2			2	3	0	1	0	0	0	0	0	0	0	0	0	0	0	0	1	1	1	0	0	0	0	0	3	3	1	0	1	0	1	1	0	0	1	0	0	0	0
29	0	1	0		2			2	دراسات بعد جامعية (ماجسيتر، دكتوراه...)	0	0	0	0	0	0	0	0	0	0	0	0	0	0	0	0	0	0	0	0	1	1	3	0	0	0	0	0	0	1	0	0	1	0	0	0	0
58	0	1	0				0	1	1	0	1	1	1	0	0	1	0	0	0	0	0	0	0	0	0	1	1	0	0	0	0	2	0	0	0	0	0	0	0	0	1	0	0	0	0	0
31	1	1	0		2			1	3	0	0	0	0	0	0	0	0	0	0	0	0	0	0	0	0	0	0	0	0	0	0	1	0	0	0	0	0	1	0	0	0	1	0	0	0	0
51	1	1	0		2			0	3	0	0	0	0	0	0	0	0	0	0	0	0	0	0	0	0	0	0	0	0	0	0	0	0	0	0	0	0	0	0	0	0	0	0	0	0	0
40	0	1	0		2			1	3	0	0	0	0	0	0	0	0	0	0	0	0	0	0	1	0	1	0	0	1	1	0	3	2	0	0	0	0	0	0	0	0	0	0	0	0	0
27	1	2	0		2			2	3	0	0	0	0	0	0	0	0	0	0	0	0	0	0	0	0	0	0	0	0	0	0	0	0	0	0	0	0	0	0	0	0	0	0	0	0	0
33	0	1	0		2			0	3	0	0	0	0	0	0	0	0	0	0	1	1	1	1	0	0	0	0	0	0	1	0	3	2	0	0	0	0	0	0	0	0	0	0	0	0	0
60	0	1	0			1		2	3	0	1	1	1	1	1	1	1	0	0	0	0	0	0	0	0	0	0	0	1	1	0	1	0	0	0	0	0	0	0	0	0	1	0	0	0	1
60	0	3	0				0	0	1	0	0	0	0	0	0	0	1	1	1	1	1	1	1	0	0	0	0	0	0	1	0	2	2	2	2	0	0	0	1	0	0	0	0	0	0	0
30	1	1	0				0	1	3	1	0	0	0	0	0	0	0	0	0	0	0	0	0	0	0	0	0	0	0	0	0	0	0	0	0	0	0	0	0	0	0	0	0	0	0	0
33	0	1	0		2			0	3	0	0	0	0	1	0	0	0	0	0	0	0	1	0	0	0	0	0	0	0	0	0	1	0	0	0	0	0	0	0	0	0	0	0	0	0	0
51	0	1	1				0	1	2	0	0	0	0	0	0	0	0	0	0	0	0	1	0	0	0	0	0	0	0	1	1	3	0	0	0	0	0	0	0	0	0	0	0	0	0	0
29	0	0	0		2			1	دراسات بعد جامعية (ماجسيتر، دكتوراه...)	0	0	0	0	0	0	0	0	0	0	0	0	0	0	0	0	0	1	0	1	1	0	2	2	2	0	0	0	0	0	0	0	0	0	0	0	0
33	1	0	0		2			1	دراسات بعد جامعية (ماجسيتر، دكتوراه...)	0	0	0	0	0	0	0	0	0	0	0	0	0	0	0	0	0	0	0	0	0	0	2	0	1	1	0	0	0	0	0	0	1	0	0	0	0
41	1	0	0				0	0	0	0	1	0	0	1	0	0	0	0	0	0	0	0	0	0	0	1	0	0	1	1	0	2	0	1	1	0	0	0	0	0	0	0	0	0	0	0
44	0	1	0		2		0	1	1	0	0	0	0	0	0	0	1	0	0	0	0	1	0	0	0	0	0	0	0	0	0	1	0	0	0	0	0	0	0	0	0	0	0	0	0	0
55	0	3	0				0	0	1	0	1	0	1	1	1	1	1	0	0	0	0	0	0	0	0	1	1	0	0	1	0	3	2	3	3	2	0	1	1	1	0	1	0	0	0	0
56	1	3	1				0	0	1	0	1	1	1	1	1	1	0	0	0	0	0	0	0	0	0	1	1	1	1	1	0	3	2	3	3	1	1	1	1	0	0	1	0	0	0	0
28	0	1	0		2			2	دراسات بعد جامعية (ماجسيتر، دكتوراه...)	0	1	0	0	0	0	0	1	0	0	0	0	1	0	0	0	0	0	0	0	0	0	0	0	0	0	0	0	0	0	0	0	0	0	0	0	0
32	1	1	0			1		1	1	0	0	0	0	0	0	0	1	1	1	1	1	0	1	0	0	1	0	0	1	1	0	2	2	2	2	1	0	1	1	0	0	1	0	0	0	0
44	0	1	0		2			1	3	0	0	0	0	0	1	1	1	0	0	0	0	1	0	0	0	1	0	0	0	0	0	3	3	1	1	0	0	1	1	0	0	1	0	0	0	0
45	1	1	0				0	0	1	0	1	0	0	1	1	1	0	0	0	0	0	0	0	0	1	0	0	0	0	1	0	3	3	3	3	1	0	1	1	0	0	0	0	0	0	0
50	1	1	0		2			1	1	0	1	1	0	0	0	0	0	0	0	0	0	0	0	0	0	0	0	0	0	0	0	1	0	0	0	0	0	0	0	0	0	0	0	0	0	0
43	1	1	0		2			0	3	0	0	0	0	0	0	0	0	0	0	0	0	0	0	0	0	0	0	0	0	0	0	1	0	0	0	0	0	0	0	0	0	0	0	0	0	0
43	1	1	0				0	0	3	0	0	0	0	0	1	1	0	0	0	1	1	0	1	1	0	0	0	0	0	1	0	1	0	0	0	0	0	0	0	0	0	0	0	0	0	0
23	1	1	0				0	0	3	0	0	0	0	0	0	0	0	0	0	0	0	0	0	0	0	0	0	0	0	0	0	3	0	0	0	0	0	0	0	0	0	0	0	0	0	0
31	1	1	0				0	1	1	0	0	0	0	0	0	0	0	0	0	0	0	0	0	0	0	0	0	0	0	0	0	1	0	0	0	0	0	0	0	0	0	0	0	0	0	0
23	1	1	0		2			1	2	0	0	1	1	0	1	1	0	0	0	0	0	0	0	0	0	0	0	0	1	0	0	3	0	0	0	0	0	0	0	0	0	0	0	0	0	0
27	0	0	0		2			1	دراسات بعد جامعية (ماجسيتر، دكتوراه...)	0	1	1	0	0	0	0	0	0	0	0	0	0	0	1	1	1	0	0	0	0	0	3	2	0	0	0	0	0	0	0	1	1	0	0	0	0
55	1	3	0			1		0	1	0	0	0	0	0	0	0	0	0	0	0	0	0	0	0	0	0	0	0	0	0	0	3	3	0	0	0	0	0	0	0	0	0	0	0	0	0
53	0	3	0		2			0	1	0	0	0	0	0	0	0	0	0	0	0	0	0	0	0	0	0	0	0	0	0	0	1	0	0	0	0	0	0	0	0	0	0	0	0	0	0
53	0	1	0		2			0	3	0	0	1	1	1	1	1	0	0	0	0	0	0	0	0	0	0	0	0	0	0	0	2	2	1	0	0	0	0	1	0	1	0	0	0	0	0
55	0	1	1			1		1	1	0	0	0	0	1	1	0	0	0	0	0	0	0	0	0	1	0	0	0	0	0	0	1	0	0	0	0	0	0	0	0	0	0	0	0	0	0
60	0	3	0				0	0	1	0	0	0	0	0	0	0	0	0	0	0	0	0	0	0	0	1	0	0	1	1	0	1	0	0	1	0	0	0	0	0	0	0	0	0	0	0
56	0	1	0				0	1	1	0	1	0	0	1	1	0	0	0	0	0	0	0	0	0	0	0	0	0	1	1	0	3	3	0	0	0	0	0	0	0	0	0	0	0	0	0
25	1	2	0		2			0	1	0	0	0	0	0	0	0	0	0	0	0	0	0	0	0	0	0	0	0	0	0	0	3	2	0	2	0	0	0	1	0	0	0	0	0	0	0
31	0	1	0		2			0	3	0	0	0	0	0	0	0	0	0	0	0	0	0	0	0	0	0	0	0	0	0	0	3	2	0	0	0	0	0	0	0	0	0	0	0	0	0
29	0	0	0		2			1	دراسات بعد جامعية (ماجسيتر، دكتوراه...)	0	0	0	0	0	0	0	0	0	0	0	0	0	0	0	0	0	0	0	0	0	0	3	0	0	0	0	0	0	0	0	0	0	0	0	0	0
46	0	1	0		2			1	1	0	0	0	0	1	0	0	0	1	1	1	1	1	1	1	0	0	0	0	0	0	1	1	0	0	0	0	0	0	1	0	0	0	0	0	0	0
41	0	0	1		2			0	1	0	0	0	0	0	0	0	0	0	0	1	1	1	1	0	0	0	0	0	0	1	0	3	3	2	0	0	0	0	0	0	0	0	0	0	0	0
33	0	1	0		2			1	2	0	0	0	0	0	0	0	0	0	0	0	0	0	0	0	0	0	0	0	0	0	0	3	3	0	0	0	0	0	1	0	0	0	0	0	0	0
37	0	1	0		2			0	3	0	1	1	0	0	0	0	0	0	0	1	1	0	1	0	0	0	0	0	0	0	1	2	0	0	0	0	0	0	1	0	0	0	0	0	0	0
27	0	1	0		2			1	3	0	0	0	0	0	0	0	0	0	0	0	0	0	0	0	0	0	0	0	0	0	0	3	3	1	0	0	0	0	1	0	0	0	0	0	0	0
40	0	0	0		2		0	0	0	0	0	0	0	0	0	0	0	0	0	0	0	0	0	0	0	0	0	0	0	0	0	2	0	0	0	0	0	1	1	0	0	0	0	0	0	0
29	0	1	0		2			1	دراسات بعد جامعية (ماجسيتر، دكتوراه...)	0	1	0	0	0	0	0	0	0	0	1	1	1	1	1	0	0	0	0	0	1	0	3	3	2	0	0	0	0	0	0	0	0	0	0	0	0
60	0	3	0				0	0	1	0	0	0	0	0	0	0	0	0	0	1	1	1	1	0	0	1	1	1	0	1	0	2	2	2	1	1	1	1	1	0	0	0	0	0	0	0
20	0	0	0	3				2	2	0	0	0	0	0	0	0	0	0	0	0	0	0	0	0	0	0	0	0	0	0	0	3	1	0	0	0	0	0	0	0	0	0	0	0	0	0
43	0	1	0		2			0	1	0	0	0	0	0	1	1	1	0	0	0	0	0	0	0	0	0	0	0	0	0	0	3	3	0	0	0	0	0	0	0	0	0	0	0	0	0
36	1	0	0		2			1	3	0	0	0	0	0	0	0	0	0	0	0	0	0	0	0	0	0	0	0	0	0	0	0	0	0	0	0	0	0	0	0	0	0	0	0	0	0
42	0	1	0		2			1	1	0	0	0	0	1	1	1	0	0	0	0	0	0	0	0	0	0	0	0	1	1	0	3	0	0	0	0	0	1	1	0	0	0	0	0	0	0
29	0	1	0		2			0	3	0	0	0	0	0	0	0	0	0	0	0	0	0	0	0	0	0	0	0	0	0	0	3	2	0	0	0	0	1	1	0	0	0	0	0	0	0
31	0	1	0				0	0	3	0	0	0	1	1	1	0	0	0	0	0	0	1	0	0	0	0	0	0	0	0	0	3	2	0	0	0	0	0	1	0	0	0	0	0	0	0
47	0	1	0		2			2	3	0	0	0	0	0	0	0	0	0	0	0	0	0	0	0	0	0	0	0	0	0	0	1	1	2	2	0	0	1	0	0	0	0	0	0	0	0
50	0	3	1			1		1	1	0	0	0	0	1	0	0	1	1	1	0	0	1	0	0	0	0	0	0	0	0	0	3	2	1	1	0	0	0	0	0	0	0	0	0	0	0
39	1	1	1				0	0	1	0	1	1	1	0	0	0	0	0	0	0	0	0	0	0	0	0	0	0	1	1	1	2	2	0	0	0	0	1	1	0	0	0	0	0	0	0
41	0	0	0		2			0	1	0	0	0	0	0	0	0	1	1	1	1	1	1	1	1	0	0	0	0	0	0	1	3	3	3	3	0	0	1	1	1	1	1	0	0	0	0
31	1	1	0		2			1	1	0	0	0	0	0	0	0	0	0	0	0	0	0	0	0	0	0	0	0	0	0	0	0	0	0	0	0	0	0	0	0	0	0	0	0	0	0
27	0	0	0		2			2	دراسات بعد جامعية (ماجسيتر، دكتوراه...)	0	1	0	0	1	1	0	0	0	0	0	0	0	0	0	0	1	0	0	0	0	0	3	3	0	0	0	0	0	1	0	1	0	0	0	0	0
31	1	1	0				0	0	1	0	1	1	0	0	0	0	0	0	0	0	0	0	0	0	0	0	0	0	1	1	0	3	3	3	3	0	0	1	1	0	0	0	0	0	1	0
40	0	1	0		2			1	1	0	0	0	0	0	0	0	0	0	0	0	0	0	0	0	0	0	0	0	0	0	0	2	2	0	0	0	0	1	1	0	0	0	0	0	0	0
32	0	0	1		2			2	3	0	0	0	0	0	0	1	0	0	0	1	1	0	1	0	0	0	0	1	0	0	0	2	2	2	0	0	1	0	1	0	0	0	0	0	0	0
44	0	1	0		2			1	3	0	1	1	1	1	0	0	0	0	0	0	0	0	0	0	0	0	0	0	0	0	0	2	3	2	2	2	0	1	1	0	0	0	0	0	0	0
23	1	0	0	3				2	2	0	1	1	0	0	0	0	1	0	0	0	0	0	0	0	0	0	1	0	0	0	0	3	3	1	1	0	0	1	1	0	0	0	0	0	0	0
23	1	1	0				0	1	2	0	0	0	0	0	0	0	0	0	0	0	0	0	0	0	0	0	0	0	0	0	0	2	2	0	0	0	0	0	1	0	0	0	0	0	0	0
29	0	0	0		2			1	دراسات بعد جامعية (ماجسيتر، دكتوراه...)	0	0	0	0	0	1	1	0	0	0	0	0	0	0	0	0	0	0	0	0	0	0	1	0	0	0	0	0	0	0	0	0	0	0	0	0	0
50	1	1	0				0	0	1	0	0	0	0	0	0	0	0	0	0	0	0	0	0	0	0	0	0	0	0	0	0	3	3	3	0	0	0	1	1	0	0	1	0	0	0	0
51	0	3	1				0	1	0	0	1	0	0	1	0	0	0	0	0	0	0	1	0	0	0	0	1	0	0	0	0	2	2	2	2	1	0	1	1	0	0	0	0	0	0	0
20	0	0	0	3				3	2	0	0	0	0	0	0	0	0	0	0	0	0	0	0	0	0	0	0	0	0	0	0	0	1	0	0	0	0	0	0	0	0	0	0	0	0	0
50	1	1	0				0	0	1	0	1	1	1	0	0	1	0	0	0	1	1	0	1	1	1	0	0	0	0	0	0	3	2	0	0	0	0	0	1	0	0	0	0	0	1	1
44	1	1	0		2			1	3	0	0	0	0	0	0	0	0	0	0	0	0	0	0	0	0	0	0	0	0	0	0	0	0	0	0	0	0	0	0	0	0	0	0	0	0	0
28	0	2	0		2			0	3	0	1	0	0	0	1	1	0	0	0	0	0	0	0	0	0	1	0	0	0	0	0	3	3	1	1	0	0	0	0	0	0	0	0	0	0	0
29	0	1	0		2			1	3	0	0	0	0	0	0	0	0	0	0	0	0	0	0	0	0	0	0	0	0	0	0	2	0	0	0	0	0	0	1	0	0	0	0	0	0	0
33	0	1	0		2			3	دراسات بعد جامعية (ماجسيتر، دكتوراه...)	1	1	1	0	0	0	0	0	0	0	0	0	0	0	0	1	1	0	0	1	1	0	3	3	2	2	1	0	1	0	0	1	1	0	0	0	0
45	1	1	0				0	0	0	0	1	0	0	0	0	0	0	0	0	0	0	0	0	0	0	0	0	1	0	0	0	3	3	0	0	0	1	1	1	1	0	0	0	0	0	0
26	0	2	0		2			2	دراسات بعد جامعية (ماجسيتر، دكتوراه...)	0	0	0	0	0	0	0	0	0	0	0	0	0	0	0	0	0	0	0	0	0	0	3	0	0	0	0	0	0	1	0	1	0	0	0	0	0
40	0	1	0		2			0	3	0	0	0	0	0	0	0	0	0	0	0	0	0	0	0	0	0	0	0	1	1	0	1	1	0	1	1	0	1	1	1	1	1	0	0	0	0
44	0	1	0		2			1	3	0	0	0	0	0	0	0	0	0	0	0	0	0	0	0	0	0	0	0	0	0	0	1	0	0	0	0	0	0	0	0	0	0	0	0	0	0
20	1	0	0				0	1	1	0	0	0	0	0	0	0	0	0	0	0	0	0	0	0	0	0	0	0	0	0	0	0	0	0	0	0	0	0	0	0	0	0	0	0	0	0
23	1	0	0				0	1	1	0	0	0	0	0	0	0	0	0	0	0	0	0	0	0	0	0	0	0	0	0	0	0	0	0	0	0	0	0	0	0	0	0	0	0	0	0
22	1	0	0			1	0	1	1	0	0	0	0	0	0	0	0	0	0	0	0	0	0	0	0	0	0	0	0	0	0	0	0	0	0	0	0	1	0	0	0	0	0	0	0	0
22	0	0	0				0	1	1	0	0	0	0	0	0	0	0	0	0	0	0	0	0	0	0	0	0	0	0	0	0	0	0	0	0	0	0	0	0	0	0	0	0	0	0	0
22	1	0	0				0	1	1	0	0	0	0	0	0	0	0	0	0	0	0	0	0	0	0	0	0	0	0	0	0	0	0	0	0	0	0	0	0	0	0	0	0	0	0	0
26	0	0	0		2			0	3	0	0	0	0	0	0	0	0	0	0	0	0	0	0	0	0	0	0	0	0	0	0	0	0	0	0	0	0	0	0	0	0	0	0	0	0	0
27	1	0	0		2			1	1	0	0	0	0	0	0	0	0	0	0	0	0	0	0	0	0	1	0	0	0	0	0	0	0	0	0	0	0	0	0	0	0	0	0	0	0	0
22	1	1	0		2			0	0	1	0	0	0	0	0	0	0	0	0	0	0	0	0	0	0	0	0	0	0	0	0	0	0	0	0	0	0	0	0	0	0	0	0	0	0	0
23	0	0	1				0	1	1	0	0	0	0	0	0	0	0	0	0	0	0	0	0	0	0	0	0	0	0	0	0	0	0	0	0	0	0	0	0	0	0	0	0	0	0	0
22	0	1	0				0	0	0	0	0	0	0	0	0	0	0	0	0	0	0	0	0	0	0	0	0	0	0	0	0	0	0	0	0	0	0	0	0	0	0	0	0	0	0	0
19	1	0	1				0	1	1	0	0	0	0	0	0	0	0	0	0	0	0	0	0	0	0	0	0	0	0	0	0	0	0	0	0	0	0	0	0	0	0	0	0	0	0	0
25	0	0	0		2			1	1	0	0	0	0	0	0	0	0	0	0	0	0	0	0	0	0	0	0	0	0	0	0	0	0	0	0	0	0	0	0	0	0	0	0	0	0	0
27	0	0	0		2			0	1	0	0	0	0	0	0	0	0	0	0	0	0	0	0	0	0	0	0	0	0	0	0	0	0	0	0	0	0	0	0	0	0	0	0	0	0	0
22	1	0	0				0	1	1	0	0	0	0	0	0	0	0	0	0	0	0	0	0	0	0	0	0	0	0	0	0	0	0	0	0	0	0	0	0	0	0	0	0	0	0	0
25	0	1	0		2			0	1	0	0	0	0	0	0	0	0	0	0	0	0	0	0	0	0	0	0	0	0	0	0	0	0	0	0	0	0	0	0	0	0	0	0	0	0	0
22	1	0	0				0	0	1	0	0	0	0	0	0	0	0	0	0	0	0	0	0	0	0	0	0	0	0	0	0	0	0	0	0	0	0	0	0	0	0	0	0	0	0	0
33	0	0	0		2			0	1	0	0	0	0	0	0	0	0	0	0	0	0	0	0	0	0	0	0	0	0	0	0	0	0	0	0	0	0	0	0	0	0	0	0	0	0	0
23	0	0	0				0	1	1	0	0	0	0	0	0	0	0	0	0	0	0	0	0	0	0	0	0	0	0	0	0	0	0	0	0	0	0	0	0	0	0	0	0	0	0	0
22	0	0	1		2			1	1	0	0	0	0	0	0	0	0	0	0	0	0	0	0	0	0	0	0	0	0	0	0	0	0	0	0	0	0	0	0	0	0	0	0	0	0	0
22	0	0	0				0	0	0	0	0	0	0	0	0	0	0	0	0	0	0	0	0	0	0	0	0	0	0	0	0	0	0	0	0	0	0	0	0	0	0	0	0	0	0	0
24	0	0	0			1		0	1	0	0	0	0	0	0	0	0	0	0	0	0	0	0	0	0	0	0	0	0	0	0	0	0	0	0	0	0	0	0	0	0	0	0	0	0	0
26	0	0	0		2			1	1	0	0	0	0	0	0	0	0	0	0	0	0	0	0	0	0	0	0	0	0	0	0	0	0	0	0	0	0	0	0	0	0	0	0	0	0	0
20	1	1	0			1		0	1	0	0	0	0	0	0	0	0	0	0	0	0	0	0	0	0	0	0	0	0	0	0	0	0	0	0	0	0	0	0	0	0	0	0	0	0	0
22	1	1	0		2			1	1	0	0	0	0	0	0	0	0	0	0	0	0	0	0	0	0	0	0	0	0	0	0	0	0	0	0	0	0	0	0	0	0	0	0	0	0	0
26	1	0	0		2			1	1	0	0	0	0	0	0	0	0	0	0	0	0	0	0	0	0	0	0	0	0	0	0	0	0	0	0	0	0	0	0	0	0	0	0	0	0	0
26	1	0	0			1		1	1	0	0	0	0	0	0	0	0	0	0	0	0	0	0	0	0	0	0	0	0	0	0	0	0	0	0	0	0	0	0	0	0	0	0	0	0	0
22	0	0	0			1		1	1	0	0	0	0	0	0	0	0	0	0	0	0	0	0	0	0	0	0	0	0	0	0	0	0	0	0	0	0	0	0	0	0	0	0	0	0	0
25	1	1	0			1		0	1	0	0	0	0	0	0	0	0	0	0	0	0	0	0	0	0	0	0	0	0	0	0	0	0	0	0	0	0	0	0	0	0	0	0	0	0	0
29	0	0	1		2			1	1	0	0	0	0	0	0	0	0	0	0	0	0	0	0	0	0	0	0	0	0	0	0	0	0	0	0	0	0	0	0	0	0	0	0	0	0	0
22	1	0	0			1		1	0	0	0	0	0	0	0	0	0	0	0	0	0	0	0	0	0	0	0	0	0	0	0	0	0	0	0	0	0	0	0	0	0	0	0	0	0	0
17	1	0	0			1		0	1	0	0	0	0	0	0	0	0	0	0	0	0	0	0	0	0	0	0	0	0	0	0	0	0	0	0	0	0	0	0	0	0	0	0	0	0	0
17	1	0	0			1		0	0	0	0	0	0	0	0	0	0	0	0	0	0	0	0	0	0	0	0	0	0	0	0	0	0	0	0	0	0	0	0	0	0	0	0	0	0	0
16	1	0	1		2			1	1	0	0	0	0	0	0	0	0	0	0	0	0	0	0	0	0	0	0	0	0	0	0	0	0	0	0	0	0	0	0	0	0	0	0	0	0	0
21	0	0	1		2			1	1	0	0	0	0	0	0	0	0	0	0	0	0	0	0	0	0	0	0	0	0	0	0	0	0	0	0	0	0	0	0	0	0	0	0	0	0	0
28	0	0	0			1		1	1	0	0	0	0	0	0	0	0	0	0	0	0	0	0	0	0	0	0	0	0	0	0	0	0	0	0	0	0	0	0	0	0	0	0	0	0	0
19	1	0	0			1		1	1	0	0	0	0	0	0	0	0	0	0	0	0	0	0	0	0	0	0	0	0	0	0	0	0	0	0	0	0	0	0	0	0	0	0	0	0	0
20	1	0	0			1		1	1	0	0	0	0	0	0	0	0	0	0	0	0	0	0	0	0	0	0	0	0	0	0	0	0	0	0	0	0	0	0	0	0	0	0	0	0	0
22	1	0	0			1		0	1	0	0	0	0	0	0	0	0	0	0	0	0	0	0	0	0	0	0	0	0	0	0	0	0	0	0	0	0	0	0	0	0	0	0	0	0	0
33	1	1	1			1	0	1	1	0	0	0	0	0	0	0	0	0	0	0	0	0	0	0	0	0	0	0	0	0	0	0	0	0	0	0	0	0	0	0	0	0	0	0	0	0
23	1	0	1				0	0	1	0	0	0	0	0	0	0	0	0	0	0	0	0	0	0	0	0	0	0	0	0	0	0	0	0	0	0	0	0	0	0	0	0	0	0	0	0
17	0	0	0	3		1		0	0	0	0	0	0	0	0	0	0	0	0	0	0	0	0	0	0	0	0	0	0	0	0	0	0	0	0	0	0	0	0	0	0	0	0	0	0	0
22	0	0	1		2			0	0	0	0	0	0	0	0	0	0	0	0	0	0	0	0	0	0	0	0	0	0	0	0	0	0	0	0	0	0	0	0	0	0	0	0	0	0	0
23	0	0	0		2			1	0	0	0	0	0	0	0	0	0	0	0	0	0	0	0	0	0	0	0	0	0	0	0	0	0	0	0	0	0	0	0	0	0	0	0	0	0	0
22	0	0	0				0	0	0	0	0	0	0	0	0	0	0	0	0	0	0	0	0	0	0	0	0	0	0	0	0	0	0	0	0	0	0	0	0	0	0	0	0	0	0	0
26	0	2	0		2			1	1	0	0	0	0	0	0	0	0	0	0	0	0	0	0	0	0	0	0	0	0	0	0	0	0	0	0	0	0	0	0	0	0	0	0	0	0	0
25	1	0	0			1		0	1	0	0	0	0	0	0	0	0	0	0	0	0	0	0	0	0	0	0	0	0	0	0	0	0	0	0	0	0	0	0	0	0	0	0	0	0	0
21	1	0	0				0	1	1	0	0	0	0	0	0	0	0	0	0	0	0	0	0	0	0	0	0	0	0	0	0	0	0	0	0	0	0	0	0	0	0	0	0	0	0	0
27	0	0	1		2			1	1	0	0	0	0	0	0	0	0	0	0	0	0	0	0	0	0	0	0	0	0	0	0	0	0	0	0	0	0	0	0	0	0	0	0	0	0	0
26	1	0	0				0	1	1	0	0	0	0	0	0	0	0	0	0	0	0	0	0	0	0	0	0	0	0	0	0	0	0	0	0	0	0	0	0	0	0	0	0	0	0	0
29	0	1	0		2	1		1	1	0	0	0	0	0	0	0	0	0	0	0	0	0	0	0	0	0	0	0	0	0	0	0	0	0	0	0	0	0	0	0	0	0	0	0	0	0
22	1	0	0				0	1	0	0	0	0	0	0	0	0	0	0	0	0	0	0	0	0	0	0	0	0	0	0	0	0	0	0	0	0	0	0	0	0	0	0	0	0	0	0
43	0	1	1		2			1	1	0	0	0	0	0	0	0	0	0	0	0	0	0	0	0	0	0	0	0	0	0	0	0	0	0	0	0	0	0	0	0	0	0	0	0	0	0
22	1	0	0			1		1	1	0	0	0	0	0	0	0	0	0	0	0	0	0	0	0	0	0	0	0	0	0	0	0	0	0	0	0	0	0	0	0	0	0	0	0	0	0
25	0	1	0				0	0	1	0	0	0	0	0	0	0	0	0	0	0	0	0	0	0	0	0	0	0	0	0	0	0	0	0	0	0	0	0	0	0	0	0	0	0	0	0
28	0	0	0		2	1		1	1	0	0	0	0	0	0	0	0	0	0	0	0	0	0	0	0	0	0	0	0	0	0	0	0	0	0	0	0	0	0	0	0	0	0	0	0	0
19	1	0	0				0	1	1	0	0	0	0	0	0	0	0	0	0	0	0	0	0	0	0	0	0	0	0	0	0	0	0	0	0	0	0	0	0	0	0	0	0	0	0	0
23	1	0	0			1		1	1	0	0	0	0	0	0	0	0	0	0	0	0	0	0	0	0	0	0	0	0	0	0	0	0	0	0	0	0	0	0	0	0	0	0	0	0	0
22	0	1	0		2			2	1	0	0	0	0	0	0	0	0	0	0	0	0	0	0	0	0	0	0	0	0	0	0	0	0	0	0	0	0	0	0	0	0	0	0	0	0	0
21	0	0	0				0	0	غير متعلم	0	0	0	0	0	0	0	0	0	0	0	0	0	0	0	0	0	0	0	0	0	0	0	0	0	0	0	0	0	0	0	0	0	0	0	0	0
22	0	0	0		2			1	1	0	0	0	0	0	0	0	0	0	0	0	0	0	0	0	0	0	0	0	0	0	0	0	0	0	0	0	0	0	0	0	0	0	0	0	0	0
45	0	1	1		2			2	1	0	0	0	0	0	0	0	0	0	0	0	0	0	0	0	0	0	0	0	0	0	0	0	0	0	0	0	0	0	0	0	0	0	0	0	0	0
34	0	1	0		2			1	3	0	0	0	0	0	0	0	0	0	0	0	0	0	0	0	0	0	0	0	0	0	0	0	0	0	0	0	0	0	0	0	0	0	0	0	0	0
24	1	1	0		2			1	1	0	0	0	0	0	0	0	0	0	0	0	0	0	0	0	0	0	0	0	0	0	0	0	0	0	0	0	0	0	0	0	0	0	0	0	0	0
18	1	0	0		2			1	0	1	0	0	0	0	0	0	0	0	0	0	0	0	0	0	0	0	0	0	0	0	0	0	0	0	0	0	0	0	0	0	0	0	0	0	0	0
22	1	0	0			1		2	1	0	0	0	0	0	0	0	0	0	0	0	0	0	0	0	0	0	0	0	0	0	0	0	0	0	0	0	0	0	0	0	0	0	0	0	0	0
35	0	1	0		2			1	0	0	0	0	0	0	0	0	0	0	0	0	0	0	0	0	0	0	0	0	0	0	0	0	0	0	0	0	0	0	0	0	0	0	0	0	0	0
45	1	0	1		2			1	1	0	0	0	0	0	0	0	0	0	0	0	0	0	0	0	0	0	0	0	0	0	0	0	0	0	0	0	0	0	0	0	0	0	0	0	0	0
43	0	0	0		2	1		1	1	0	0	0	0	0	0	0	0	0	0	0	0	0	0	0	0	0	0	0	0	0	0	0	0	0	0	0	0	0	0	0	0	0	0	0	0	0
19	1	0	0				0	1	1	0	0	0	0	0	0	0	0	0	0	0	0	0	0	0	0	0	0	0	0	0	0	0	0	0	0	0	0	0	0	0	0	0	0	0	0	0
22	1	0	0		2			1	1	0	0	0	0	0	0	0	0	0	0	0	0	0	0	0	0	0	0	0	0	0	0	0	0	0	0	0	0	0	0	0	0	0	0	0	0	0
30	0	0	0		2			1	1	0	0	0	0	0	0	0	0	0	0	0	0	0	0	0	0	0	0	0	0	0	0	0	0	0	0	0	0	0	0	0	0	0	0	0	0	0
16	1	0	0	3			0	1	1	0	0	0	0	0	0	0	0	0	0	0	0	0	0	0	0	0	0	0	0	0	0	0	0	0	0	0	0	0	0	0	0	0	0	0	0	0
32	0	0	0				0	0	1	0	0	0	0	0	0	0	0	0	0	0	0	0	0	0	0	0	0	0	0	0	0	0	0	0	0	0	0	0	0	0	0	0	0	0	0	0
32	0	1	0			1		1	1	1	0	0	0	0	0	0	0	0	0	0	0	0	0	0	0	0	0	0	0	0	0	0	0	0	0	0	0	0	0	0	0	0	0	0	0	0
45	0	0	0		2		0	1	1	0	0	0	0	0	0	0	0	0	0	0	0	0	0	0	0	0	0	0	0	0	0	0	0	0	0	0	0	0	0	0	0	0	0	0	0	0
33	0	2	0		2			1	0	0	0	0	0	0	0	0	0	0	0	0	0	0	0	0	0	0	0	0	0	0	0	0	0	0	0	0	0	0	0	0	0	0	0	0	0	0
22	1	0	0		2			2	1	0	0	0	0	0	0	0	0	0	0	0	0	0	0	0	0	0	0	0	0	0	0	0	0	0	0	0	0	0	0	0	0	0	0	0	0	0
33	1	1	0		2			1	1	0	0	0	0	0	0	0	0	0	0	0	0	0	0	0	0	0	0	0	0	0	0	0	0	0	0	0	0	0	0	0	0	0	0	0	0	0
45	0	1	0		2			2	1	0	0	1	0	0	0	0	0	0	0	0	0	0	0	0	0	0	0	0	0	0	0	0	0	0	0	0	0	0	0	0	0	0	0	0	0	0
23	0	1	0			1		1	1	0	0	0	0	0	0	0	0	0	0	0	0	0	0	0	0	0	0	0	0	0	0	0	0	0	0	0	0	0	0	0	0	0	0	0	0	0
23	0	1	0		2			1	1	1	0	0	0	0	0	0	0	0	0	0	0	0	0	0	0	0	0	0	0	0	0	0	0	0	0	0	0	0	0	0	0	0	0	0	0	0
19	1	1	0			1		1	1	0	0	0	0	0	0	0	0	0	0	0	0	0	0	0	0	0	0	0	0	0	0	0	0	0	0	0	0	0	0	0	0	0	0	0	0	0
23	0	0	1				0	0	1	0	0	0	0	0	0	0	0	0	0	0	0	0	0	0	0	0	0	0	0	0	0	0	0	0	0	0	0	0	0	0	0	0	0	0	0	0
22	0	0	0				0	1	1	0	0	0	0	0	0	0	0	0	0	0	0	0	0	0	0	0	0	0	0	0	0	0	0	0	0	0	0	0	0	0	0	0	0	0	0	0
22	0	0	0				0	1	1	0	0	0	0	0	0	0	0	0	0	0	0	0	0	0	0	0	0	0	0	0	0	0	0	0	0	0	0	0	0	0	0	0	0	0	0	0
33	0	1	0		2			1	1	0	0	0	0	0	0	0	0	0	0	0	0	0	0	0	0	0	0	0	0	0	0	0	0	0	0	0	0	0	0	0	0	0	0	0	0	0
33	0	1	0		2			1	1	0	0	0	0	0	0	0	0	0	0	0	0	0	0	0	0	0	0	0	0	0	0	0	0	0	0	0	0	0	0	0	0	0	0	0	0	0
23	0	0	1	3		1		1	1	0	0	0	0	0	0	0	0	0	0	0	0	0	0	0	0	0	0	0	0	0	0	0	0	0	0	0	0	0	0	0	0	0	0	0	0	0
29	1	1	0				0	1	1	0	0	0	0	0	0	0	0	0	0	0	0	0	0	0	0	0	0	0	0	0	0	0	0	0	0	0	0	0	0	0	0	0	0	0	0	0
32	0	1	0		2			1	1	0	0	0	0	0	0	0	0	0	0	0	0	0	0	0	0	0	0	0	0	0	0	0	0	0	0	0	0	0	0	0	0	0	0	0	0	0
56	1	1	0				0	0	1	0	0	0	0	0	0	0	0	0	0	0	0	0	0	0	0	0	0	0	0	0	0	0	0	0	0	0	0	0	0	0	0	0	0	0	0	0
33	1	1	0				0	0	1	0	0	0	0	0	0	0	0	0	0	0	0	0	0	0	0	0	0	0	0	0	0	0	0	0	0	0	0	0	0	0	0	0	0	0	0	0
33	0	1	0				0	1	1	0	0	0	0	0	0	0	0	0	0	0	0	0	0	0	0	0	0	0	0	0	0	0	0	0	0	0	0	0	0	0	0	0	0	0	0	0
38	0	1	0		2			1	1	0	0	0	0	0	0	0	0	0	0	0	0	0	0	0	0	1	0	0	0	0	0	0	0	0	0	0	0	0	0	0	0	0	0	0	0	0
44	0	0	0		2			1	1	0	0	0	0	0	0	0	0	0	0	0	0	0	0	0	0	0	0	0	0	0	0	0	0	0	0	0	0	0	0	0	0	0	0	0	0	0
28	0	1	0		2			1	1	0	0	0	0	0	0	0	0	0	0	0	0	0	0	0	0	0	0	0	0	0	0	0	0	0	0	0	0	0	0	0	0	0	0	0	0	0
22	0	0	1				0	1	1	0	0	0	0	0	0	0	0	0	0	0	0	0	0	0	0	0	0	0	0	0	0	0	0	0	0	0	0	0	0	0	0	0	0	0	0	0
43	1	1	1			1		1	1	0	0	0	0	0	0	0	0	0	0	0	0	0	0	0	0	0	0	0	0	0	0	0	0	0	0	0	0	0	0	0	0	0	0	0	0	0
28	0	0	0				0	1	1	0	0	0	0	0	0	0	0	0	0	0	0	0	0	0	0	0	0	0	0	0	0	0	0	0	0	0	0	0	0	0	0	0	0	0	0	0
54	0	0	1				0	1	1	0	0	0	0	0	0	0	0	0	0	0	0	0	0	0	0	1	0	0	0	0	0	0	0	0	0	0	0	0	0	0	0	0	0	0	0	0
22	0	0	0	3		1		0	2	0	0	0	0	0	0	0	0	0	0	0	0	0	0	0	0	0	0	0	0	0	0	0	0	0	0	0	0	1	1	0	0	0	0	0	0	0
33	0	1	0		2		0	0	1	0	0	0	0	0	0	0	0	0	0	0	0	0	0	0	0	0	0	0	0	0	0	0	0	0	0	0	0	1	0	0	0	0	0	0	0	0
26	0	0	1		2			2	1	0	0	0	0	0	0	0	0	0	0	0	0	0	0	0	0	0	0	0	0	0	0	0	0	0	0	0	0	0	0	0	0	0	0	0	0	0
33	0	1	0				0	0	1	0	0	0	0	0	0	0	0	0	0	0	0	0	0	0	0	0	0	0	0	0	0	0	0	0	0	0	0	0	0	0	0	0	0	0	0	0
26	1	0	0		2		0	0	1	0	0	0	0	0	0	0	0	0	0	0	0	0	0	0	0	0	0	0	0	0	0	0	0	0	0	0	0	0	0	0	0	0	0	0	0	0
43	0	1	1		2			1	1	0	0	0	0	0	0	0	0	0	0	0	0	0	0	0	0	0	0	0	0	0	0	0	0	0	0	0	0	0	0	0	0	0	0	0	0	0
27	0	0	1			1		1	1	0	0	0	0	0	0	0	0	0	0	0	0	0	0	0	0	0	0	0	0	0	0	0	0	0	0	0	0	0	0	0	0	0	0	0	0	0
25	0	0	0			1		1	1	0	0	0	0	0	0	0	0	0	0	0	0	0	0	0	0	0	0	0	0	0	0	0	0	0	0	0	0	0	0	0	0	0	0	0	0	0
32	0	0	0				0	0	غير متعلم	1	0	0	0	0	0	0	0	0	0	0	0	0	0	0	0	0	0	0	0	0	0	0	0	0	0	0	0	0	0	0	0	0	0	0	1	0
19	0	0	0			1		1	0	0	0	0	0	0	0	0	0	0	0	0	0	0	0	0	0	0	0	0	0	0	0	0	0	0	0	0	0	0	0	0	0	0	0	0	0	0
43	1	0	1			1		1	1	0	0	0	0	0	0	0	0	0	0	0	0	0	0	1	0	0	0	0	0	0	0	0	0	0	0	0	0	0	0	0	0	0	0	0	0	0
32	0	0	1		2			1	1	0	0	0	0	0	0	0	0	0	0	0	0	0	0	0	0	0	0	0	0	0	0	0	0	0	0	0	0	0	0	0	0	0	0	0	0	0
26	0	1	0			1		1	1	0	0	0	0	0	0	0	0	0	0	0	0	0	0	0	0	0	0	0	0	0	0	0	0	0	0	0	0	0	0	0	0	0	0	0	0	0
19	1	0	0		2			1	1	0	0	0	0	0	0	0	0	0	0	0	0	0	0	0	0	0	0	0	0	0	0	0	0	0	0	0	0	0	0	0	0	0	0	0	0	0
47	0	1	1		2			2	1	0	0	0	0	0	0	0	0	0	0	0	0	0	0	0	0	0	0	0	0	0	0	0	0	0	0	0	0	0	0	0	0	0	0	0	0	0
28	0	0	1		2			2	1	0	0	0	0	0	0	0	0	0	0	0	0	0	0	0	0	0	0	0	0	0	0	0	0	0	0	0	0	0	0	0	0	0	0	0	0	0
30	0	1	1		2			3	1	0	0	0	0	0	0	0	0	0	0	0	0	0	0	0	0	0	0	0	0	0	0	0	0	0	0	0	0	0	0	0	0	0	0	0	0	0
48	1	2	1			1		4	1	0	0	0	0	0	0	0	0	0	0	0	0	0	0	0	0	0	0	0	0	1	0	0	0	0	0	0	0	0	0	0	0	0	0	0	0	0
37	0	1	0			1		1	1	0	0	0	0	0	0	0	0	0	0	0	0	0	0	0	0	0	0	0	0	0	0	0	0	0	0	0	0	0	0	0	0	0	0	0	0	0
19	0	0	0			1		1	1	0	0	0	0	0	0	0	0	0	0	0	0	0	0	0	0	0	0	0	0	0	0	0	0	0	0	0	0	0	0	0	0	0	0	0	0	0
22	1	0	0			1		1	غير متعلم	1	0	0	0	0	0	0	0	0	0	0	0	0	0	0	0	0	0	0	0	0	0	0	0	0	0	0	0	0	0	0	0	0	0	0	0	0
36	0	1	0		2		0	1	3	0	0	0	0	0	0	0	0	0	0	0	0	0	0	0	0	0	0	1	0	0	0	0	0	0	0	0	1	0	0	0	0	0	0	0	0	0
27	1	0	0		2			2	1	0	0	0	0	0	0	0	0	0	0	0	0	0	0	0	0	0	0	0	0	0	0	0	0	0	0	0	0	0	0	0	0	0	0	0	0	0
28	1	1	0			1		3	1	0	0	0	0	0	0	0	0	0	0	0	0	0	0	0	0	0	0	0	0	0	0	0	0	0	0	0	0	0	0	0	0	0	0	0	0	0
34	0	1	1		2			1	0	1	0	0	0	0	0	0	0	0	0	0	0	0	0	0	0	0	0	0	0	0	0	0	0	0	0	0	0	0	0	0	0	0	0	0	0	0
25	0	0	0		2	1		1	3	0	0	0	0	0	0	0	0	0	0	0	0	0	0	0	0	0	0	0	0	0	0	0	0	0	0	0	0	0	0	0	0	0	0	0	0	0
23	0	0	0		2			3	1	0	0	0	0	0	0	0	0	0	0	0	0	0	0	0	0	0	0	0	0	0	0	0	0	0	0	0	0	0	0	0	0	0	0	0	0	0
53	0	1	0		2			3	1	0	0	0	0	0	0	0	0	0	0	0	0	0	0	0	0	0	0	0	0	0	0	0	0	0	0	0	0	0	0	0	0	0	0	0	0	0
34	0	1	0			1		2	1	0	0	0	0	0	0	0	0	0	0	0	0	0	0	0	0	0	0	0	0	1	0	1	0	0	0	0	0	0	0	0	0	0	0	0	0	0
21	1	1	0				0	1	1	0	0	0	0	0	0	0	0	0	0	0	0	0	0	0	0	0	0	0	0	0	0	0	0	0	0	0	0	0	0	0	0	0	0	0	0	0
38	1	0	1		2			1	3	0	0	0	0	0	0	0	0	0	0	0	0	0	0	0	0	0	0	0	0	0	0	2	2	1	1	1	0	0	0	0	0	0	0	0	0	0
47	1	1	1		2			1	1	0	0	1	1	1	1	0	0	0	0	0	0	0	0	1	1	1	1	0	0	0	0	1	0	0	0	0	0	0	0	0	0	0	0	0	0	0
51	0	1	0		2			1	1	0	0	1	1	0	0	0	0	0	0	0	0	0	0	0	0	0	1	1	1	1	0	2	1	0	0	1	1	0	0	0	0	0	0	0	0	0
30	0	1	1		2			1	3	0	0	1	1	1	1	0	0	0	0	0	0	0	0	0	0	0	0	1	0	0	0	1	0	0	0	1	1	0	0	0	0	0	0	0	0	0
31	0	1	0		2			0	3	0	0	1	1	1	0	0	0	0	0	0	0	0	0	0	0	0	0	0	0	0	1	0	0	0	1	0	0	0	0	0	0	1	0	0	0	0
39	0	1	0		2			1	3	0	0	0	0	0	0	0	0	0	0	0	0	0	0	0	0	0	0	0	0	0	0	0	0	0	0	0	0	0	0	0	0	0	0	0	0	0
42	0	1	0		2			1	3	0	0	0	1	1	1	0	0	0	0	0	0	0	0	0	0	0	0	0	0	0	0	1	1	0	0	1	0	0	1	0	0	0	0	0	0	0
40	1	1	0		2			0	1	0	0	1	1	1	0	0	0	0	0	0	0	0	0	0	0	0	0	0	0	0	0	3	3	1	0	0	0	0	1	0	0	0	0	0	0	0
53	0	1	0		2			0	1	0	0	0	0	0	1	1	1	0	0	0	0	0	0	0	0	0	0	1	1	1	0	1	0	0	0	1	1	0	0	0	0	0	0	0	0	0
31	0	1	0		2			2	دراسات بعد جامعية (ماجسيتر، دكتوراه...)	0	0	0	0	0	0	0	0	0	0	0	0	0	0	0	0	0	0	0	0	0	0	1	0	0	1	1	0	1	1	1	1	0	0	0	0	0
19	0	0	0			1		1	2	0	0	0	0	0	0	1	0	0	0	0	0	0	0	0	0	0	0	0	0	0	0	0	0	0	0	0	0	0	0	0	0	0	0	0	0	0
34	0	1	0		2			1	دراسات بعد جامعية (ماجسيتر، دكتوراه...)	0	0	0	0	1	0	0	0	0	0	0	0	0	0	0	0	0	0	0	0	0	0	1	0	0	0	0	0	0	0	0	0	0	0	0	0	0
64	0	3	0				0	2	0	0	0	0	0	1	1	1	1	0	0	0	0	0	0	1	1	1	0	0	0	0	0	1	0	0	1	2	0	1	1	0	0	1	0	0	0	0
42	1	3	0		2			0	غير متعلم	0	0	0	0	0	0	0	0	0	0	0	0	0	0	0	0	0	0	0	0	0	0	1	0	0	0	0	0	0	0	0	0	0	0	0	0	0
54	1	1	0				0	1	0	0	0	1	1	1	1	1	1	1	1	0	0	0	0	0	0	0	0	0	0	0	0	0	1	1	1	3	0	1	1	0	0	1	0	0	0	0
33	0	0	0		2			1	3	0	0	0	0	0	0	0	0	0	0	0	0	0	0	0	0	0	0	0	0	0	0	0	0	1	1	0	0	1	1	0	0	0	0	0	1	0
31	0	1	0		2			1	1	0	0	0	0	0	0	0	0	0	0	0	0	0	0	0	0	0	0	0	0	0	0	2	1	1	1	1	0	0	0	0	0	0	0	0	0	0
40	0	1	0		2			3	دراسات بعد جامعية (ماجسيتر، دكتوراه...)	1	0	0	0	0	1	1	1	1	1	0	0	1	0	0	0	0	0	0	0	0	0	0	0	0	0	1	0	0	0	0	0	0	0	0	0	0
24	0	0	1		2	1		2	1	0	0	0	0	0	0	0	0	0	0	0	0	0	0	0	0	0	0	0	0	0	0	0	0	0	0	0	0	0	0	0	0	0	0	0	0	0
29	0	0	0		2			1	3	0	0	0	0	0	0	0	0	0	0	0	0	0	0	0	0	0	0	0	0	0	0	0	0	0	0	0	0	0	0	0	0	0	0	0	0	0
26	1	1	0			1	0	1	1	0	0	0	0	0	0	0	0	0	0	0	0	0	0	0	0	0	0	0	0	0	0	0	0	0	0	0	0	0	0	0	0	0	0	0	0	0
27	0	1	1		2			2	1	0	0	0	0	0	0	0	0	0	0	0	0	0	0	0	0	0	0	0	0	0	0	0	0	0	0	0	0	0	0	0	0	0	0	0	0	0
22	0	0	0		2			1	1	0	0	0	0	0	0	0	0	0	0	0	0	0	0	0	0	0	0	0	0	0	0	0	0	0	0	0	0	0	0	0	0	0	0	0	0	0
28	0	1	0		2			1	1	0	0	0	0	0	0	0	0	0	0	0	0	0	0	0	0	0	0	0	0	0	0	0	0	0	0	0	0	0	0	0	0	0	0	0	0	0
44	0	1	0		2			1	1	0	0	0	0	0	0	0	0	0	0	0	0	0	0	0	0	0	0	0	0	0	0	0	0	0	0	0	0	0	0	0	0	0	0	0	0	0
25	0	1	0		2			2	1	0	0	0	0	0	0	0	0	0	0	0	0	0	0	0	0	0	0	0	0	0	0	0	0	0	0	0	0	0	0	0	0	0	0	0	0	0
41	0	1	0			1		2	1	0	0	0	0	0	0	0	0	0	0	0	0	0	0	0	0	0	0	0	0	0	0	0	0	0	0	0	0	0	0	0	0	0	0	0	0	0
50	0	1	0		2			1	1	0	1	1	1	1	0	0	0	0	0	1	1	1	1	0	0	0	0	1	1	1	1	0	0	0	1	1	1	1	1	0	0	0	0	0	0	0
42	0	1	0		2			0	1	0	1	1	0	0	0	0	0	0	0	0	0	0	0	0	0	0	0	0	0	0	0	0	0	1	1	1	0	0	0	0	0	0	0	0	0	0
18	1	0	0				0	2	1	0	0	0	0	0	0	0	0	0	0	0	0	0	0	0	0	0	0	0	0	0	0	1	0	0	1	1	0	1	1	0	0	0	0	0	0	0
44	0	1	1		2			0	1	0	0	0	0	0	0	0	0	0	0	0	0	0	0	0	0	0	0	0	0	0	0	1	1	2	2	2	0	1	1	0	0	0	0	0	0	0
22	0	0	0	3		1		1	2	0	0	0	0	0	0	0	0	0	0	0	0	0	0	0	0	0	0	0	0	0	0	0	0	0	0	0	0	0	0	0	0	0	0	0	0	0
40	1	1	0		2			1	3	0	0	0	0	0	0	0	0	0	0	1	1	1	1	0	0	0	0	0	0	0	0	1	1	0	0	1	0	0	0	0	0	0	0	0	0	0
54	0	0	1		2			2	3	0	0	0	0	0	0	0	0	0	0	0	0	0	0	0	0	0	0	0	0	0	0	0	0	0	0	0	0	0	0	0	0	0	0	0	0	0
31	1	1	0		2			1	1	0	0	0	0	0	0	0	0	0	0	0	0	0	0	0	0	0	0	0	0	0	0	1	1	0	0	0	0	0	1	0	0	0	0	0	0	0
50	0	1	1		2			1	3	0	1	1	0	0	0	0	0	0	0	0	0	0	0	0	0	0	0	0	0	0	0	0	0	0	0	0	0	0	0	0	0	0	0	0	0	0
13	1	0	0				0	0	0	0	0	0	0	0	0	0	0	0	0	0	0	0	0	0	0	0	0	0	0	0	0	0	0	0	0	0	0	0	0	0	0	0	0	0	0	0
40	1	1	0			1		0	0	0	0	0	0	0	0	0	0	0	0	0	0	0	0	0	0	0	0	0	0	0	0	0	0	0	0	0	0	0	0	0	0	0	0	0	0	0
24	0	0	0		2			2	2	0	0	0	0	0	0	0	0	0	0	0	0	0	0	0	0	0	0	0	0	0	0	0	1	0	0	0	0	0	0	0	0	0	0	0	0	0
27	1	2	0		2			2	دراسات بعد جامعية (ماجسيتر، دكتوراه...)	0	0	0	0	0	0	0	0	0	0	0	0	0	0	0	0	0	0	0	0	0	0	2	2	2	0	0	0	1	1	1	1	0	0	0	0	0
31	0	0	1		2			0	3	0	0	0	0	0	0	0	0	0	0	0	0	0	0	0	0	0	0	0	0	0	0	0	1	1	0	0	0	0	0	0	0	0	0	0	0	0
30	1	0	0				0	1	3	0	0	0	0	0	0	0	0	0	0	0	0	0	0	0	0	0	0	0	0	0	0	2	2	1	1	1	0	0	1	0	0	0	0	0	0	0
31	0	1	0		2			0	1	0	0	0	0	0	0	0	0	0	0	0	0	0	0	0	0	1	0	0	0	0	0	1	1	1	0	1	0	1	1	0	0	0	0	0	0	0
33	0	1	0		2			2	1	0	0	0	0	0	0	0	0	0	0	0	0	0	0	0	0	0	0	0	0	0	0	0	0	0	0	0	0	0	0	0	0	0	0	0	0	0
29	0	2	1		2			1	1	0	0	0	0	0	0	0	0	0	0	0	0	0	0	0	0	0	0	0	0	0	0	0	0	0	0	0	0	0	0	0	0	0	0	0	0	0
52	1	1	0		2			2	3	0	0	0	0	0	0	0	0	0	0	0	0	0	0	0	0	0	0	0	0	0	0	0	0	1	1	1	0	1	1	0	0	0	0	0	0	0
50	1	3	0				0	2	1	0	0	0	0	0	0	0	0	0	0	0	0	0	0	0	0	0	0	0	0	0	0	0	1	1	1	0	0	0	1	0	0	0	0	0	0	0
50	0	0	0		2			3	دراسات بعد جامعية (ماجسيتر، دكتوراه...)	0	0	0	0	0	0	0	0	0	0	0	0	0	0	0	0	0	0	0	0	0	0	1	1	0	0	0	0	0	0	0	0	0	0	0	0	0
47	0	1	0		2			2	3	0	1	1	1	1	0	0	0	0	0	0	0	0	0	0	0	0	0	0	0	0	0	0	0	1	1	1	0	0	1	0	0	0	0	0	0	0
51	1	1	0				0	1	3	0	0	0	0	0	0	0	0	0	0	0	0	0	0	0	0	0	0	0	0	1	0	0	0	0	0	1	0	0	0	0	0	0	0	0	0	0
34	0	1	0		2			1	3	0	0	0	0	0	0	0	0	0	0	0	0	0	0	0	0	0	0	0	0	0	0	0	0	0	0	0	0	0	0	0	0	0	0	0	0	0
24	1	1	0		2			1	2	0	0	0	0	0	0	0	0	0	0	0	0	0	0	0	0	0	0	0	0	0	0	1	0	0	0	0	0	1	1	1	0	0	0	0	0	0
54	0	1	0		2			1	1	0	1	1	0	0	0	0	0	0	0	0	0	0	0	0	0	0	0	1	1	1	0	0	1	1	0	0	1	0	0	0	0	0	0	0	0	0
39	1	1	0		2			1	3	0	0	0	0	0	0	0	0	0	0	0	0	0	0	0	0	0	0	0	0	0	0	0	0	0	0	0	0	0	0	0	0	1	0	0	0	0
21	0	1	1		2			2	1	0	0	0	0	0	0	0	0	0	0	0	0	0	0	0	0	0	0	0	0	0	0	0	0	0	0	0	0	0	0	0	0	0	0	0	0	0
34	0	0	0		2			2	3	0	0	0	0	0	0	0	0	0	0	0	0	0	0	0	0	0	0	0	0	0	0	0	0	0	0	0	0	0	0	0	0	0	0	0	0	0
27	1	1	0		2			0	1	0	1	1	1	1	0	0	0	0	0	0	0	0	0	0	0	0	0	0	0	0	0	1	2	0	0	0	0	1	1	0	0	0	0	0	0	0
24	0	0	1		2			0	1	0	0	0	0	0	0	0	0	0	0	0	0	0	0	0	0	0	0	0	0	0	0	0	0	0	0	0	0	0	0	0	0	0	0	0	0	0
31	0	1	0		2			1	1	0	0	0	0	0	0	0	0	0	0	0	0	0	0	0	0	0	0	0	0	0	0	0	0	0	0	0	0	0	0	0	0	0	0	0	0	0
23	1	0	0		2			1	1	0	0	0	0	0	0	0	0	0	0	0	0	0	0	0	0	0	0	0	0	0	0	0	0	0	0	0	0	0	0	0	0	0	0	0	0	0
43	0	0	0		2			1	1	0	0	0	0	0	0	0	0	0	0	0	0	0	0	0	0	0	0	0	0	0	0	0	0	0	0	0	0	0	0	0	0	0	0	0	0	0
23	0	0	1		2			2	3	0	0	0	0	0	0	0	0	0	0	0	0	0	0	0	0	0	0	0	0	0	0	0	0	0	0	0	0	0	0	0	0	0	0	0	0	0
22	0	0	0	3				0	2	0	0	0	0	0	0	0	0	0	0	0	0	0	0	0	0	0	0	0	0	0	0	0	0	0	0	0	0	0	0	0	0	0	0	0	0	0
22	1	0	0		2			1	1	0	0	0	0	0	0	0	0	0	0	0	0	0	0	0	0	0	1	1	0	1	0	1	1	0	0	0	1	0	0	0	0	0	0	0	0	0
56	0	1	1		2			1	1	0	0	0	0	0	0	0	0	0	0	0	0	0	0	0	0	0	0	0	0	0	0	1	1	0	0	2	0	1	1	0	0	0	0	0	0	0
32	0	0	0		2			2	1	0	0	0	0	0	0	0	0	0	0	0	0	0	0	0	0	0	0	0	0	0	0	0	0	0	0	0	0	0	0	0	0	0	0	0	0	0
22	0	0	0		2			2	1	0	0	0	0	0	0	0	0	0	0	0	0	0	0	0	0	0	0	0	0	0	0	0	0	0	0	0	0	0	0	0	0	0	0	0	0	0
22	0	0	1		2			2	1	0	0	0	0	0	0	0	0	0	0	0	0	0	0	0	0	0	0	0	0	0	0	0	0	0	0	0	0	0	0	0	0	0	0	0	0	0
43	0	0	0		2			2	1	0	0	0	0	0	0	0	0	0	0	0	0	0	0	0	0	0	0	0	0	0	0	0	0	0	0	0	0	0	0	0	0	0	0	0	0	0
19	0	0	0	3		1		1	2	0	0	0	0	0	0	0	0	0	0	0	0	0	0	0	0	0	0	0	0	0	0	0	0	0	0	0	0	0	0	0	0	0	0	0	0	0
31	0	1	0		2			0	3	0	0	0	0	0	0	0	0	0	0	0	0	0	0	0	0	0	0	0	0	0	0	1	0	0	0	0	0	0	0	0	0	0	0	0	0	0
31	0	0	1		2			1	1	0	0	0	0	0	0	1	0	0	0	0	0	0	0	1	1	0	0	0	0	0	0	1	1	1	2	2	0	1	1	0	0	1	0	0	0	0
22	0	0	0	3		1		0	2	0	0	0	0	0	0	0	0	0	0	0	0	0	0	0	0	0	0	0	0	0	0	1	1	1	0	0	0	0	0	0	0	0	0	0	0	0
22	1	1	0		2			2	1	0	1	0	0	0	0	0	0	0	0	0	0	0	0	0	0	0	0	0	0	0	0	0	0	1	2	2	0	1	1	0	0	0	0	0	0	0
33	1	1	1		2			1	3	0	0	0	0	0	0	0	0	0	0	0	0	0	0	0	0	0	0	0	0	0	0	1	1	0	0	1	0	0	1	0	0	0	0	0	0	0
21	0	0	0			1		0	2	0	0	0	0	0	0	0	0	0	0	0	0	0	0	0	0	0	1	1	1	1	0	1	0	0	0	0	1	1	1	0	0	0	0	0	0	0
42	0	1	0		2			1	2	0	0	0	0	0	0	0	0	0	0	0	0	0	0	0	0	0	0	0	0	0	0	0	0	0	0	1	0	1	1	0	1	0	0	0	0	0
25	0	1	0		2	1		1	1	0	0	0	0	0	0	0	0	0	0	0	0	0	0	0	0	0	0	0	0	0	0	1	0	0	0	0	0	0	0	0	0	0	0	0	0	0
43	1	0	0		2	1		1	1	0	0	0	0	0	0	0	0	0	0	0	0	0	0	0	0	0	0	0	0	0	0	0	0	0	0	0	0	0	0	0	0	0	0	0	0	0
32	0	1	0		2			1	1	0	0	0	0	0	0	0	0	0	0	0	0	0	0	0	0	0	0	0	0	0	0	0	0	0	0	0	0	0	0	0	0	0	0	0	0	0
21	0	1	0		2	1		1	1	0	0	0	0	0	0	0	0	0	0	0	0	0	0	0	0	0	0	0	0	0	0	0	0	0	0	0	0	0	0	0	0	0	0	0	0	0
21	0	1	0		2	1		1	1	0	0	0	0	0	0	0	0	0	0	0	0	0	0	0	0	0	0	0	0	0	0	0	0	0	0	0	0	0	0	0	0	0	0	0	0	0
21	0	1	0		2	1		1	1	0	0	0	0	0	0	0	0	0	0	0	0	0	0	0	0	0	0	0	0	0	0	0	0	0	0	0	0	0	0	0	0	0	0	0	0	0
31	0	1	0		2			2	1	0	0	0	0	0	0	0	0	0	0	0	0	0	0	0	0	0	0	0	0	0	0	0	0	0	0	0	0	0	0	0	0	0	0	0	0	0
44	0	0	0		2			0	0	0	0	0	0	0	0	0	0	0	0	0	0	0	0	0	0	0	0	0	0	0	0	0	0	0	0	0	0	0	0	0	0	0	0	0	0	0
27	1	0	0		2			1	1	0	0	0	0	0	0	0	0	0	0	0	0	0	0	0	0	0	0	0	0	0	0	0	0	0	0	0	0	0	0	0	0	0	0	0	0	0
24	1	0	0	3	2			4	2	0	1	1	1	0	0	0	1	1	1	0	0	0	0	0	0	1	0	0	0	1	0	2	2	1	1	0	0	1	1	1	0	1	0	0	0	0
30	0	1	0		2			0	1	0	0	0	0	0	0	0	1	1	1	0	0	0	0	0	0	0	0	0	0	1	0	2	0	0	0	1	0	1	1	0	0	0	0	0	0	0
50	1	1	0				0	1	3	0	0	0	0	0	0	0	0	0	0	0	0	0	0	0	0	0	1	0	1	1	0	1	1	0	0	1	0	0	0	0	0	0	0	0	0	0
21	1	1	1				0	1	1	0	0	0	0	0	0	0	0	0	0	0	0	0	0	0	0	0	0	0	0	0	0	0	1	1	0	0	0	0	1	0	0	0	0	0	0	0
50	0	1	0		2			1	0	0	0	0	0	0	0	0	0	0	0	1	1	0	1	1	1	1	0	0	0	0	0	2	1	0	0	2	0	1	1	0	0	0	0	0	0	0
41	0	2	0		2			1	3	0	0	0	0	0	0	0	0	0	0	0	0	0	0	0	0	0	0	0	0	0	0	2	1	2	2	2	0	1	1	0	0	0	0	0	0	0
21	1	1	0				0	0	1	0	0	0	0	0	0	0	0	0	0	0	0	0	0	0	0	0	0	1	1	1	0	0	0	1	2	1	1	1	1	0	0	0	0	0	0	0
[truncated: 1,076 more rows]
