# Supplementary material for: Fibromyalgia: epidemiology and risk factors, a population-based case-control study in Damascus, Syria
Source: BMC Rheumatol. 2022 Oct 31;6:62. doi: 10.1186/s41927-022-00294-8 (PMC9618353; doi:10.1186/s41927-022-00294-8)
Supplement: Supplementary file 2 — Additional file 2. Stage two database. Include the cases and controls that were analyzed in stage two. [file 41927_2022_294_MOESM2_ESM.xlsx]

## Sheet: Ameen.after delet for relation
Supplementary files legend: Supplementary file (2) Second stage data
FM_criteria	gender	Employment status	resideance	Currently diagnosed with Irritable bowel syndrome	Currently diagnosed with major depressive disorder	Currently diagnosed with general anxiety disorder	Currently diagnosed with Restless legs syndrome	Financial status	age	age scale	Marital status	Do you have health insuranc
0	1	1	0	0	0	0	0	0	1	26	0	0
0	1	1	0	0	0	0	0	0	1	22	0	0
0	1	1	0	0	0	0	0	0	1	26	1	0
0	1	1	1	0	0	0	0	0	2	33	1	0
0	0	1	1	0	0	0	0	0	2	34	1	0
0	1	1	1	0	0	0	0	0	2	41	1	0
0	0	0	0	0	0	0	0	0	1	22	0	0
0	0	0	0	0	0	0	0	0	1	22	0	0
0	1	0	1	0	0	0	0	0	3	55	0	0
0	0	0	0	0	0	0	0	0	1	22	1	0
0	1	0	1	0	0	0	0	0	2	31	1	0
0	1	0	0	0	0	0	0	0	2	31	1	0
0	0	0	0	0	0	0	0	0	2	34	1	0
0	1	0	0	0	0	0	0	0	2	49	1	0
0	1	0	1	0	0	0	0	0	2	44	1	0
0	1	0	1	0	0	0	0	0	2	42	1	0
0	1	0	0	0	0	0	0	0	1	21	0	0
0	1	0	0	0	0	0	0	0	1	22	0	0
0	1	0	0	0	0	0	0	0	1	23	0	0
0	1	0	1	0	0	0	0	0	2	31	0	0
0	1	0	0	0	0	0	0	0	2	32	1	0
0	1	0	0	0	0	0	0	0	2	40	1	0
0	1	0	0	0	0	0	0	0	3	51	1	0
0	1	0	0	0	0	0	0	0	1	18	0	0
0	0	0	0	0	0	0	0	2	2	44	1	0
0	0	0	1	0	0	0	0	2	3	51	1	0
0	1	0	0	0	0	0	0	0	1	21	0	0
0	1	0	0	0	0	0	0	0	1	22	0	0
0	1	0	1	0	0	0	0	0	1	23	0	0
0	0	0	1	0	0	0	0	0	1	23	0	0
0	1	0	0	0	0	0	0	0	1	22	0	0
0	1	0	1	0	0	0	0	0	1	21	0	0
0	0	0	0	0	0	0	0	0	1	26	0	0
0	0	0	0	0	0	0	0	0	2	32	0	0
0	1	0	1	0	0	0	0	0	2	34	0	0
0	0	0	1	0	0	0	0	0	3	53	0	0
0	1	0	1	0	0	0	0	0	1	23	1	0
0	0	0	0	0	0	0	0	0	1	25	1	0
0	1	0	0	0	0	0	0	0	2	33	1	0
0	0	0	0	0	0	0	0	0	2	33	1	0
0	1	0	0	0	0	0	0	0	2	34	1	0
0	1	0	0	0	0	0	0	0	2	43	1	0
0	1	0	0	1	0	0	0	0	2	50	1	0
0	1	0	0	0	0	0	0	0	3	56	1	0
0	0	0	0	0	0	0	0	0	3	51	1	0
0	1	0	0	0	0	0	0	0	1	18	0	0
0	1	0	1	0	0	0	0	0	1	19	0	0
0	1	0	0	0	0	0	0	0	1	19	0	0
0	1	0	0	0	0	0	0	0	1	19	0	0
0	1	0	0	0	0	0	0	0	1	20	0	0
0	1	0	0	0	0	0	0	0	1	21	0	0
0	0	0	0	0	0	0	0	0	1	22	0	0
0	1	0	0	0	0	0	0	0	1	22	0	0
0	1	0	0	0	0	0	0	0	1	22	0	0
0	0	0	0	0	0	0	0	0	1	22	0	0
0	0	0	0	0	0	0	0	0	1	22	0	0
0	0	0	1	0	0	0	0	0	1	22	0	0
0	1	0	0	0	0	0	0	0	1	23	0	0
0	0	0	1	0	0	0	0	0	1	23	0	0
0	0	0	0	0	0	0	0	0	1	23	0	0
0	1	0	0	0	0	0	0	0	1	26	0	0
0	0	0	0	0	0	0	0	0	1	28	0	0
0	1	0	0	0	0	0	0	0	1	28	0	0
0	1	0	1	0	0	0	0	0	1	21	0	0
0	1	0	1	0	0	0	0	0	1	21	0	0
0	1	0	1	0	0	0	0	0	1	21	0	0
0	1	0	0	0	0	0	0	0	2	33	0	0
0	0	0	1	0	0	0	0	0	2	45	0	0
0	1	0	0	0	0	0	0	0	1	21	1	0
0	1	0	0	0	0	0	0	0	1	29	1	0
0	1	0	1	0	0	0	0	0	1	21	1	0
0	0	0	0	0	0	0	0	0	2	33	1	0
0	1	0	0	0	0	0	0	0	2	31	1	0
0	1	0	0	0	0	0	0	0	2	33	1	0
0	1	0	0	1	0	0	0	0	2	34	1	0
0	1	0	0	0	0	0	0	0	2	37	1	0
0	1	0	0	0	0	1	0	0	2	31	1	0
0	1	0	0	0	0	0	0	0	2	43	1	0
0	1	0	0	0	0	0	0	0	2	44	1	0
0	1	0	1	0	0	0	0	0	2	47	1	0
0	0	0	0	0	0	0	0	0	2	42	1	0
0	1	0	0	0	0	0	0	0	2	42	1	0
0	0	0	0	0	0	0	0	0	2	50	1	0
0	1	0	0	0	0	0	0	0	2	41	1	0
0	1	0	0	0	0	0	0	0	3	53	1	0
0	0	0	0	0	0	0	0	0	3	53	1	0
0	0	0	0	0	0	0	0	0	3	54	1	0
0	1	0	0	0	0	0	0	0	1	24	1	0
0	1	0	0	0	0	0	0	0	1	22	1	0
0	1	0	0	0	0	0	0	0	2	50	1	0
0	1	0	0	0	0	0	0	0	3	53	1	0
0	1	0	0	0	0	0	0	0	3	56	1	0
0	0	0	0	0	0	0	0	0	3	64	1	0
0	1	0	0	0	0	0	0	0	1	19	0	0
0	1	0	0	0	0	0	0	0	1	18	0	0
0	1	0	0	0	0	0	0	2	1	23	0	0
0	1	0	0	0	0	0	0	2	1	22	0	0
0	1	0	0	0	0	0	0	2	1	18	0	0
0	0	0	0	0	0	0	0	2	3	55	0	0
0	1	0	0	0	0	0	0	2	1	24	1	1
0	1	0	0	0	0	0	0	2	2	41	1	0
0	1	0	0	1	0	0	0	2	2	44	1	0
0	0	0	0	0	0	0	0	2	2	50	1	0
0	0	0	0	0	0	0	0	2	2	46	1	0
0	1	0	0	0	0	0	0	2	2	50	1	0
0	0	0	0	0	1	1	0	2	1	18	0	0
0	0	0	0	0	1	1	0	2	1	18	0	0
0	0	0	0	0	0	0	0	2	1	18	0	0
0	1	0	0	0	0	0	0	0	1	19	0	0
0	1	0	0	0	0	0	0	0	2	34	1	0
0	1	0	1	0	0	0	0	0	1	20	0	0
0	0	0	0	0	0	0	0	0	1	22	0	0
0	1	0	0	0	0	0	0	0	1	22	0	0
0	1	0	0	0	0	0	0	0	1	19	0	0
0	1	0	0	0	0	0	0	0	1	18	0	0
0	0	0	0	0	0	0	0	0	1	22	0	0
0	1	0	1	0	0	0	0	0	1	23	1	0
0	1	0	0	1	0	0	0	0	1	20	0	0
0	1	0	0	0	0	0	0	0	1	23	1	0
0	1	0	0	0	0	0	0	0	1	23	1	0
0	1	0	0	0	0	0	0	0	1	18	0	0
0	1	0	1	0	0	0	0	0	1	19	0	0
0	0	0	0	0	0	0	0	0	1	19	0	0
0	0	0	1	0	0	0	0	0	1	21	0	0
0	1	0	0	0	0	0	0	0	1	23	0	0
0	0	0	0	0	0	0	0	0	1	23	0	0
0	1	0	1	0	0	0	0	0	1	19	0	0
0	1	0	1	0	0	0	0	0	1	19	0	0
0	1	0	0	0	0	0	0	0	1	21	0	0
0	0	0	0	0	0	0	0	0	1	23	0	0
0	0	0	0	0	0	0	0	0	1	22	0	0
0	1	0	1	0	0	0	0	0	1	19	0	0
0	1	0	0	0	0	1	0	0	1	23	0	1
0	0	0	0	0	0	0	0	0	1	24	0	0
0	0	0	0	0	0	0	0	0	1	23	1	1
0	0	0	0	0	0	0	0	2	1	19	0	1
0	0	0	0	0	0	0	0	2	1	23	0	0
0	0	0	0	0	0	0	0	2	1	24	0	0
0	1	0	0	0	0	0	0	2	1	23	0	0
0	1	0	0	0	0	0	0	2	1	23	0	1
0	1	0	0	0	0	0	0	2	1	21	0	0
0	1	0	0	0	0	0	0	2	1	23	0	0
0	1	0	0	0	0	0	0	2	1	22	0	1
0	1	0	0	0	0	0	0	2	1	22	0	0
0	0	0	0	0	0	0	0	2	1	20	0	0
0	1	0	0	0	1	1	0	2	1	23	0	0
0	1	0	0	0	0	0	0	2	1	23	0	0
0	0	0	0	0	0	0	0	2	1	20	0	0
0	1	0	0	0	0	0	0	2	1	22	0	0
0	0	0	0	0	0	0	0	2	1	22	0	0
0	1	0	1	0	0	0	0	2	1	18	0	0
0	1	0	0	0	1	0	0	2	1	21	0	1
0	0	0	0	0	1	0	0	2	1	23	0	0
0	0	0	0	0	0	0	0	2	1	23	0	1
0	0	0	1	0	0	0	0	2	1	23	0	0
0	0	0	0	0	0	0	0	2	1	20	0	0
0	1	0	0	0	0	0	0	2	1	20	0	0
0	0	0	1	0	0	0	0	2	1	23	0	0
0	1	0	1	0	0	0	0	2	1	22	0	0
0	0	0	0	0	0	0	0	2	1	23	0	1
0	0	0	0	0	0	0	0	2	1	23	0	0
0	1	0	0	0	0	0	0	2	1	23	0	0
0	1	0	0	0	0	0	0	2	1	22	0	0
0	0	0	0	0	0	0	0	2	1	29	0	1
0	0	0	0	0	0	0	0	2	1	18	0	0
0	1	0	0	0	1	0	0	2	1	22	0	0
0	1	0	1	0	0	0	0	2	1	21	0	1
0	0	0	0	0	0	0	0	2	1	23	0	0
0	0	0	0	0	0	0	0	2	1	22	0	0
0	0	0	0	0	0	0	0	2	1	30	1	0
0	0	0	0	0	0	0	0	2	1	21	1	1
0	0	0	0	0	0	0	0	2	1	22	1	0
0	0	0	0	0	0	0	0	2	1	22	0	0
0	0	0	0	1	0	0	0	2	1	23	0	0
0	0	0	0	0	0	0	0	2	1	23	0	1
0	1	0	0	0	0	0	0	2	1	23	0	1
0	0	0	0	0	0	0	0	2	1	20	0	0
0	1	0	1	1	0	1	0	2	1	22	0	0
0	0	0	0	0	0	0	0	2	1	24	1	1
0	0	0	0	0	0	1	0	2	1	23	1	0
0	1	0	0	0	0	0	0	0	1	23	1	0
0	1	0	0	0	0	0	0	0	2	31	1	0
0	0	0	0	0	0	0	0	0	2	42	1	0
0	1	0	0	0	0	0	0	0	1	29	0	0
0	1	0	0	0	0	0	0	0	1	30	0	0
0	1	0	1	0	0	0	0	0	2	31	0	0
0	1	0	0	0	0	0	0	0	2	34	0	0
0	1	0	1	0	0	0	0	0	2	44	0	0
0	1	0	0	0	0	0	0	0	1	28	1	0
0	1	0	0	0	0	0	0	0	1	30	1	1
0	1	0	0	0	0	0	0	0	2	32	1	0
0	1	0	0	0	0	0	0	0	2	34	1	0
0	0	0	1	0	0	0	0	0	2	34	1	0
0	1	0	0	0	0	0	0	0	2	33	1	0
0	1	0	0	0	0	0	0	0	2	41	1	1
0	1	0	1	1	0	0	0	0	2	45	1	0
0	0	0	0	0	0	0	0	0	3	55	1	0
0	1	0	0	0	0	0	0	0	3	61	1	0
0	1	0	0	0	0	0	0	0	1	25	0	0
0	1	0	0	1	0	0	0	2	1	23	0	0
0	0	0	0	0	0	0	0	2	1	30	0	1
0	1	0	0	0	0	0	0	2	3	54	0	0
0	0	0	0	0	0	0	0	2	2	31	1	0
0	1	0	0	0	0	0	0	2	3	60	1	0
0	0	0	0	0	0	0	0	2	3	54	1	0
0	1	0	0	0	0	0	0	2	1	29	0	0
0	1	0	1	1	0	0	0	2	1	24	1	0
0	1	0	1	0	0	0	0	2	1	25	0	0
0	1	0	1	0	0	0	0	2	1	25	1	1
0	1	0	0	0	0	0	0	2	1	27	1	0
0	1	0	0	0	0	0	0	2	1	30	1	0
0	0	0	0	0	0	0	0	2	1	24	0	1
0	1	0	0	0	0	0	0	2	1	26	1	0
0	0	0	0	0	0	0	0	0	1	21	0	0
0	1	1	0	0	0	0	0	0	2	40	1	0
0	0	1	1	0	0	0	0	0	1	22	0	0
0	0	1	0	0	0	0	0	0	2	44	0	0
0	1	1	0	0	0	0	0	0	2	45	0	0
0	0	1	1	0	0	0	0	0	1	20	1	0
0	1	1	0	0	0	0	0	0	1	22	1	1
0	0	1	0	0	0	0	0	0	2	40	1	0
0	0	1	0	0	0	0	0	0	1	19	0	0
0	1	1	0	0	0	0	0	0	1	22	0	0
0	1	1	0	0	0	0	0	0	2	36	0	0
0	1	1	0	0	0	0	0	0	1	18	0	1
0	0	1	0	0	0	0	0	0	1	23	0	0
0	0	1	1	0	0	0	0	0	2	34	1	1
0	0	1	0	0	0	0	0	0	2	35	1	0
0	0	1	1	0	0	0	0	0	2	41	1	0
0	0	1	0	0	0	0	0	0	2	33	1	0
0	1	1	0	0	0	0	0	0	1	22	0	0
0	0	1	0	0	0	0	0	0	1	24	0	0
0	1	1	0	0	0	0	0	0	1	25	0	0
0	1	1	0	0	0	0	0	0	1	20	1	0
0	1	1	0	0	0	0	0	0	1	25	1	0
0	0	1	0	0	0	0	0	0	1	21	0	0
0	1	1	0	0	0	0	0	0	1	23	0	0
0	0	1	1	0	0	0	0	0	1	24	0	0
0	0	1	0	0	0	0	0	0	1	27	0	0
0	1	1	0	0	0	0	0	0	1	28	0	0
0	0	1	0	0	0	0	0	0	1	21	0	0
0	0	1	0	0	0	0	0	0	1	27	0	0
0	0	1	0	0	0	0	0	0	2	31	0	0
0	0	1	0	0	0	0	0	0	2	33	0	0
0	1	1	0	0	0	0	0	0	2	34	0	0
0	0	1	1	0	0	0	0	0	2	31	0	0
0	1	1	0	0	0	0	0	0	1	24	1	0
0	0	1	0	0	0	0	0	0	1	25	1	0
0	1	1	0	0	1	1	0	0	1	30	1	0
0	0	1	1	1	0	0	0	0	1	30	1	0
0	1	1	1	0	0	0	0	0	2	37	1	0
0	0	1	0	0	0	0	0	0	2	39	1	0
0	0	1	0	0	0	0	0	0	2	31	1	0
0	0	1	0	0	0	0	0	0	2	38	1	1
0	1	1	0	0	0	0	0	0	1	25	1	0
0	1	1	0	0	0	0	0	0	2	34	1	0
0	0	1	0	0	0	0	0	0	2	31	1	0
0	0	1	0	0	0	0	0	0	2	36	1	0
0	0	1	1	1	0	0	0	0	2	41	1	0
0	1	1	0	0	0	0	0	0	1	19	0	0
0	0	1	0	0	0	0	0	0	1	19	0	0
0	1	1	0	0	0	0	0	0	1	20	0	0
0	0	1	0	0	0	0	0	0	1	22	0	0
0	1	1	0	0	0	0	0	0	1	22	0	0
0	1	1	0	0	0	0	0	0	1	23	0	0
0	1	1	0	0	0	0	0	0	1	23	0	0
0	1	1	0	0	0	0	0	0	1	23	0	0
0	0	1	0	0	0	0	0	0	1	25	0	0
0	1	1	0	0	0	0	0	0	1	26	0	0
0	0	1	1	0	0	0	0	0	1	27	0	0
0	0	1	0	0	0	0	0	0	1	28	0	0
0	1	1	0	0	0	0	0	0	1	19	1	0
0	0	1	0	0	0	0	0	0	1	23	1	0
0	0	1	0	0	0	0	0	0	1	26	1	0
0	0	1	0	0	0	0	0	0	2	32	1	1
0	0	1	0	0	0	0	0	0	2	37	1	0
0	1	1	1	0	0	0	0	0	2	43	1	0
0	1	1	1	1	0	0	0	0	2	48	1	0
0	1	1	0	0	0	0	0	0	1	19	0	0
0	0	1	1	0	0	0	0	0	1	21	0	0
0	0	1	0	0	0	0	0	0	1	21	0	0
0	0	1	1	0	0	0	0	0	1	22	0	0
0	0	1	0	0	0	0	0	0	1	22	0	0
0	1	1	0	0	0	0	0	0	1	22	0	0
0	0	1	0	0	0	0	0	0	1	22	0	0
0	1	1	0	0	0	0	0	0	1	23	0	0
0	0	1	0	0	0	0	0	0	1	23	0	0
0	0	1	0	0	0	0	0	0	1	25	0	0
0	0	1	0	0	0	0	0	0	1	26	0	0
0	1	1	0	0	0	0	0	0	1	26	0	0
0	0	1	1	0	0	0	0	0	1	27	0	0
0	1	1	0	0	0	0	0	0	1	27	0	0
0	0	1	1	0	0	0	0	0	1	29	0	0
0	0	1	0	0	0	0	0	0	1	29	0	0
0	0	1	0	0	0	0	0	0	1	30	0	0
0	0	1	1	0	0	0	0	0	1	28	0	0
0	0	1	0	0	0	0	0	0	1	18	0	0
0	0	1	0	0	0	0	0	0	1	19	0	0
0	1	1	0	1	0	1	0	0	1	24	0	0
0	0	1	0	1	0	0	1	0	1	24	0	0
0	0	1	0	0	0	0	0	0	2	31	0	0
0	0	1	1	0	0	0	0	0	2	32	0	0
0	0	1	0	0	0	0	0	0	2	33	0	0
0	0	1	0	0	0	0	0	0	2	33	0	0
0	0	1	0	0	0	0	0	0	2	40	0	0
0	0	1	1	0	0	0	0	0	2	31	0	0
0	0	1	1	0	0	0	0	0	2	37	0	0
0	0	1	0	1	0	0	0	0	2	38	0	0
0	1	1	0	0	0	0	0	0	1	22	1	0
0	0	1	0	0	0	0	0	0	1	23	1	1
0	1	1	0	0	0	0	0	0	1	24	1	0
0	0	1	1	1	0	0	0	0	1	24	1	0
0	0	1	0	0	0	0	0	0	1	24	1	0
0	0	1	0	0	0	0	0	0	1	27	1	0
0	0	1	0	0	0	0	0	0	1	27	1	0
0	0	1	0	0	0	0	0	0	1	28	1	0
0	0	1	0	0	0	0	0	0	1	28	1	0
0	0	1	0	0	0	0	0	0	1	28	1	0
0	0	1	0	0	0	0	0	0	1	27	1	0
0	0	1	0	0	0	0	0	0	1	30	1	0
0	1	1	0	0	0	0	0	0	1	20	1	0
0	0	1	0	1	0	0	0	0	1	26	1	0
0	1	1	0	0	0	0	0	0	1	22	1	0
0	0	1	0	0	0	0	0	0	1	30	1	0
0	1	1	0	0	0	0	0	0	1	30	1	0
0	1	1	0	0	0	0	0	0	2	31	1	0
0	0	1	0	0	0	0	0	0	2	31	1	0
0	0	1	0	0	0	0	0	0	2	31	1	0
0	0	1	0	0	0	0	0	0	2	32	1	0
0	0	1	0	0	0	0	0	0	2	32	1	0
0	1	1	0	0	0	0	0	0	2	33	1	0
0	0	1	0	0	0	0	0	0	2	33	1	0
0	0	1	0	0	0	0	0	0	2	33	1	0
0	0	1	0	0	0	0	0	0	2	33	1	0
0	1	1	0	0	0	0	0	0	2	40	1	0
0	1	1	0	0	0	0	0	0	2	40	1	0
0	0	1	0	0	0	0	0	0	2	35	1	0
0	0	1	0	0	0	0	0	0	2	37	1	0
0	0	1	0	0	0	0	0	0	2	40	1	0
0	1	1	0	0	0	0	0	0	2	40	1	0
0	0	1	0	0	0	0	0	0	2	34	1	0
0	0	1	0	1	0	0	0	0	2	33	1	0
0	0	1	0	0	1	0	0	0	2	41	1	0
0	1	1	0	0	0	0	0	0	2	43	1	0
0	0	1	0	0	0	0	0	0	1	26	1	0
0	0	1	1	0	0	0	0	0	1	29	1	0
0	1	1	0	0	0	0	0	0	1	24	1	0
0	0	1	0	0	0	0	0	0	2	40	1	0
0	1	1	0	0	0	0	0	0	2	35	1	0
0	0	1	0	1	0	0	0	0	2	41	1	0
0	0	1	0	0	0	0	0	0	1	28	0	0
0	0	1	0	0	0	0	0	0	1	21	1	0
0	0	1	0	0	0	0	0	0	1	21	1	0
0	0	1	0	0	0	0	0	0	1	21	1	0
0	0	1	0	0	0	0	0	0	1	29	1	0
0	0	1	0	0	0	0	0	0	1	25	1	0
0	1	1	0	0	0	0	0	2	1	22	0	0
0	0	1	0	0	0	0	0	2	2	41	1	0
0	0	1	1	0	0	0	0	2	1	21	0	0
0	0	1	0	0	0	0	0	2	1	21	0	0
0	1	1	0	0	0	0	0	2	1	22	0	0
0	0	1	0	0	0	0	0	2	1	22	0	0
0	0	1	1	0	0	0	0	2	1	22	0	0
0	1	1	0	0	0	0	0	2	1	22	0	1
0	1	1	0	0	0	0	0	2	1	24	0	0
0	0	1	1	0	0	0	0	2	1	26	0	0
0	1	1	0	0	0	0	0	2	1	27	0	0
0	0	1	1	0	0	0	0	2	1	28	0	0
0	1	1	0	1	0	0	0	2	1	26	0	0
0	0	1	0	0	0	0	0	2	2	32	0	0
0	0	1	0	0	0	0	0	2	2	34	0	0
0	0	1	1	0	0	0	0	2	2	38	0	0
0	0	1	1	0	0	0	0	2	1	21	1	0
0	0	1	0	0	0	0	0	2	1	22	1	0
0	0	1	0	0	0	0	0	2	1	25	1	0
0	0	1	1	0	0	0	0	2	1	27	1	0
0	0	1	1	0	0	0	0	2	1	26	1	0
0	0	1	0	0	0	0	0	2	2	31	1	0
0	0	1	0	0	0	0	0	2	2	32	1	0
0	0	1	0	0	0	0	0	2	2	33	1	0
0	0	1	0	0	0	0	0	2	2	34	1	0
0	0	1	0	1	0	0	0	2	2	31	1	0
0	0	1	0	0	0	0	0	2	1	21	1	0
0	0	1	1	0	0	0	0	2	1	24	0	0
0	0	1	1	0	0	0	0	2	1	29	0	0
0	1	1	0	0	0	0	0	2	1	28	1	0
0	0	1	1	0	0	0	0	2	1	21	0	0
0	0	1	0	0	0	0	0	2	1	23	0	0
0	0	1	1	0	0	0	0	2	1	30	1	0
0	0	1	1	0	0	0	0	0	1	21	0	0
0	0	1	0	0	0	0	0	0	1	23	0	0
0	0	1	0	0	0	0	0	0	1	25	0	0
0	0	1	0	0	0	0	0	0	1	18	0	0
0	1	1	0	0	0	0	0	0	1	19	0	0
0	0	1	0	0	0	0	0	0	1	22	0	0
0	1	1	0	0	0	0	0	0	1	23	0	0
0	0	1	0	0	0	0	0	0	1	23	0	0
0	0	1	0	0	0	0	0	0	1	18	0	0
0	1	1	0	0	0	0	0	0	1	19	0	0
0	0	1	0	0	0	0	0	0	1	24	0	0
0	0	1	1	0	0	0	0	0	1	24	0	0
0	1	1	0	0	0	0	0	0	1	24	0	0
0	0	1	0	0	0	0	0	0	1	24	0	0
0	1	1	0	0	0	0	0	0	1	19	0	0
0	0	1	0	0	0	0	0	0	1	22	0	0
0	1	1	0	0	0	0	0	0	1	22	0	0
0	0	1	0	0	0	0	0	0	1	28	0	0
0	0	1	0	0	0	0	0	0	1	28	0	0
0	1	1	0	0	0	0	0	0	1	22	1	0
0	0	1	0	0	0	0	0	0	1	23	0	0
0	1	1	0	0	0	0	0	0	1	24	0	0
0	0	1	0	1	0	0	0	0	1	18	0	0
0	0	1	0	0	0	0	0	0	1	22	0	0
0	1	1	0	0	0	0	0	0	1	23	0	0
0	1	1	0	0	0	0	0	0	1	24	0	0
0	1	1	0	0	1	0	0	0	1	24	1	0
0	0	1	0	0	0	0	0	0	2	33	1	0
0	0	1	0	0	0	0	0	2	1	23	0	0
0	0	1	0	0	0	0	0	2	1	23	0	0
0	0	1	0	0	0	0	0	2	1	24	0	0
0	1	1	1	0	0	0	0	2	1	23	0	0
0	1	1	0	0	0	0	0	0	1	21	0	0
0	0	1	1	0	0	0	0	0	1	21	0	0
0	0	1	0	0	0	0	0	0	1	26	0	0
0	0	1	0	0	0	0	0	0	1	26	0	0
0	0	1	0	0	0	0	0	0	1	29	0	0
0	0	1	0	0	0	0	0	0	1	29	0	0
0	1	1	1	0	0	0	0	0	1	27	0	0
0	1	1	0	0	0	0	0	0	1	23	0	0
0	0	1	0	1	0	0	0	0	1	24	0	0
0	1	1	0	0	0	0	0	0	1	26	0	0
0	0	1	0	0	0	0	0	0	1	27	0	0
0	0	1	0	0	0	0	0	0	2	31	0	0
0	1	1	0	0	0	0	0	0	2	31	0	0
0	1	1	0	0	0	0	0	0	2	31	0	0
0	0	1	1	0	0	0	0	0	2	31	0	0
0	0	1	0	1	0	0	0	0	2	32	0	0
0	0	1	0	0	0	0	0	0	1	30	1	0
0	0	1	0	0	0	0	0	0	1	30	1	0
0	0	1	0	0	0	0	0	0	1	29	1	0
0	0	1	0	0	0	0	0	0	2	31	1	0
0	0	1	0	0	0	0	0	0	2	34	1	0
0	1	1	0	0	0	0	0	0	2	31	1	0
0	0	1	1	0	0	0	0	0	1	26	1	0
0	0	1	0	0	0	0	0	0	2	33	0	0
0	1	1	0	0	0	0	0	0	2	34	0	0
0	0	1	0	1	0	0	0	0	1	23	0	0
0	0	1	0	0	0	0	0	0	1	28	0	0
0	0	1	0	0	0	0	0	0	1	29	0	0
0	0	1	0	1	0	0	1	0	1	29	0	0
0	1	1	0	0	0	0	0	0	1	25	0	0
0	1	1	0	0	0	0	0	0	1	26	0	0
0	0	1	0	0	0	0	0	0	1	29	0	0
0	0	1	0	0	0	0	0	0	1	29	0	0
0	0	1	0	0	0	0	0	0	1	21	0	0
0	1	1	0	0	0	0	0	0	1	26	0	0
0	0	1	0	0	0	0	0	0	1	26	0	0
0	0	1	0	0	0	0	0	0	1	28	0	0
0	0	1	0	0	0	0	0	0	1	27	0	0
0	0	1	0	0	0	0	0	0	1	27	0	0
0	0	1	0	0	0	0	0	0	1	24	0	0
0	0	1	0	0	0	0	0	0	1	25	0	0
0	0	1	0	0	0	0	0	0	1	29	0	0
0	0	1	0	0	0	0	0	0	1	20	0	0
0	0	1	0	0	0	0	0	0	1	24	0	0
0	0	1	0	0	0	0	0	0	2	31	0	0
0	0	1	0	0	0	0	0	0	2	31	0	0
0	1	1	0	0	0	0	0	0	2	36	0	0
0	0	1	0	0	0	0	0	0	2	36	0	0
0	0	1	0	0	0	0	0	0	2	31	0	0
0	0	1	0	0	0	0	0	0	2	32	0	0
0	1	1	0	0	0	0	0	0	2	34	0	0
0	1	1	0	0	0	0	0	0	2	34	0	1
0	1	1	0	0	0	0	0	0	1	28	1	0
0	0	1	0	1	0	0	0	0	1	29	1	1
0	1	1	0	0	0	0	0	0	1	24	1	0
0	0	1	0	0	0	0	0	0	1	30	1	0
0	0	1	0	0	0	0	0	0	1	30	1	0
0	0	1	0	0	0	0	0	0	1	29	1	0
0	0	1	0	0	0	0	0	0	1	30	1	0
0	1	1	0	0	0	0	0	0	1	23	1	0
0	0	1	0	0	0	0	0	0	1	30	1	0
0	1	1	0	0	0	0	0	0	1	30	1	0
0	0	1	0	0	0	0	0	0	1	27	1	0
0	0	1	0	0	0	0	0	0	1	30	1	0
0	0	1	0	0	0	0	0	0	2	31	1	0
0	0	1	0	0	0	0	0	0	2	31	1	0
0	1	1	0	0	0	0	0	0	2	33	1	0
0	0	1	0	0	0	0	0	0	2	34	1	0
0	0	1	0	0	0	0	0	0	2	34	1	0
0	0	1	0	0	0	0	0	0	2	34	1	0
0	0	1	0	0	0	0	0	0	2	34	1	0
0	0	1	0	0	0	0	0	0	2	35	1	0
0	0	1	0	1	0	0	0	0	2	35	1	0
0	0	1	0	0	0	0	0	0	2	37	1	0
0	0	1	0	0	0	0	0	0	2	39	1	0
0	1	1	0	1	0	0	0	0	2	39	1	0
0	0	1	0	0	0	0	0	0	2	31	1	0
0	0	1	0	0	0	0	0	0	2	31	1	1
0	0	1	0	0	0	0	0	0	2	31	1	0
0	0	1	0	0	0	0	0	0	2	31	1	0
0	1	1	0	0	0	0	0	0	2	31	1	0
0	0	1	0	0	0	0	0	0	2	35	1	0
0	0	1	0	0	0	0	0	0	2	38	1	0
0	0	1	0	0	0	0	0	0	2	40	1	0
0	0	1	0	0	0	0	0	0	2	40	1	0
0	1	1	0	0	0	0	0	0	2	40	1	0
0	1	1	0	1	0	0	0	0	2	31	1	0
0	0	1	1	0	0	0	0	0	2	31	1	0
0	0	1	0	0	0	0	0	0	1	28	1	0
0	0	1	0	0	0	0	0	0	1	30	1	0
0	0	1	0	0	0	0	0	0	1	27	1	0
0	0	1	0	0	0	0	0	0	2	31	1	0
0	1	1	0	0	0	0	0	0	2	31	1	0
0	0	1	1	0	0	0	0	0	2	34	1	1
0	1	1	0	0	0	0	0	0	2	32	1	0
0	0	1	0	0	0	0	0	0	2	36	1	0
0	0	1	0	0	0	0	0	0	1	25	0	0
0	1	1	0	0	0	0	0	0	1	29	0	0
0	1	1	0	0	0	0	0	2	1	20	0	0
0	0	1	0	0	0	0	0	2	2	33	0	0
0	0	1	0	1	1	1	1	2	2	47	1	0
0	0	1	0	0	1	1	0	2	1	24	1	0
0	0	1	1	0	0	0	0	2	1	23	0	0
0	0	1	0	0	0	0	0	2	1	30	0	0
0	0	1	0	0	0	0	0	2	1	23	0	0
0	1	1	0	0	0	0	0	2	1	24	0	0
0	0	1	0	0	0	0	0	2	1	30	0	0
0	0	1	0	0	0	0	0	2	2	34	0	0
0	0	1	0	0	0	0	0	2	2	36	0	0
0	0	1	0	0	0	0	0	2	2	40	0	0
0	0	1	0	0	0	0	0	2	2	34	0	0
0	0	1	0	0	0	0	0	2	2	31	0	0
0	0	1	0	0	0	0	0	2	1	29	1	0
0	0	1	0	0	0	0	0	2	1	29	1	0
0	0	1	1	0	0	0	0	2	1	30	1	0
0	0	1	0	0	0	0	0	2	1	27	1	0
0	0	1	0	0	0	0	0	2	1	26	1	0
0	0	1	0	0	0	0	0	2	2	35	1	0
0	0	1	0	1	0	0	0	2	2	35	1	0
0	0	1	0	0	0	0	0	2	2	34	1	0
0	0	1	1	0	0	0	0	2	2	37	1	0
0	0	1	0	0	0	0	0	2	2	33	1	0
0	0	1	0	0	0	0	0	2	2	31	1	0
0	0	1	0	0	0	0	0	2	2	39	1	0
0	1	1	0	0	0	0	0	2	2	38	1	0
0	0	1	0	0	0	0	0	2	2	31	1	0
0	0	1	0	0	0	0	0	2	1	26	1	0
0	1	1	0	0	0	0	0	2	1	27	1	0
0	0	1	0	0	0	1	0	2	1	26	1	0
0	1	1	0	0	1	1	0	2	1	27	1	0
0	1	1	0	0	0	0	0	2	1	26	0	0
0	0	1	0	0	0	0	0	2	1	27	1	0
0	1	1	1	0	0	0	0	2	1	30	0	0
0	0	1	0	0	0	0	0	2	3	64	1	0
0	0	1	0	1	0	0	0	2	1	26	0	1
0	1	1	0	0	0	0	0	2	2	36	0	0
0	0	1	0	0	0	0	0	2	1	30	1	0
0	0	1	0	0	0	0	0	2	1	30	1	1
0	0	1	1	0	0	0	0	2	1	27	1	0
0	0	1	0	0	0	0	0	2	2	40	1	0
0	0	1	0	0	0	0	0	2	2	31	1	0
0	1	1	0	0	0	0	0	2	2	38	1	1
0	1	1	0	0	0	0	0	0	1	22	0	1
0	1	0	1	1	0	0	0	0	2	44	1	0
0	1	0	0	0	0	0	0	0	3	51	1	0
0	1	0	0	0	0	1	0	0	2	39	1	0
0	1	0	1	0	0	1	0	0	2	45	1	0
0	0	0	0	1	0	0	0	0	3	56	1	0
0	1	0	1	0	0	0	0	0	1	19	0	0
0	1	0	0	0	1	1	0	0	2	40	1	0
0	0	0	1	0	0	0	0	0	2	41	1	0
0	1	0	0	0	0	0	0	0	3	52	1	0
0	1	0	0	0	0	0	0	0	1	18	0	0
0	1	0	0	0	0	0	0	0	1	22	0	0
0	0	0	0	0	0	1	0	0	1	30	0	0
0	0	0	1	0	0	0	0	0	3	54	0	0
0	1	0	0	0	0	0	0	0	1	21	1	0
0	1	0	0	0	0	0	0	0	1	18	0	0
0	1	0	1	0	0	0	0	2	1	23	1	0
0	1	0	0	0	0	0	0	2	1	30	1	0
0	1	0	0	0	0	0	0	0	1	21	0	0
0	1	0	0	0	0	0	0	0	1	21	0	0
0	0	0	1	0	0	0	0	0	1	23	0	0
0	1	0	1	0	0	0	0	0	1	22	0	0
0	1	0	1	0	0	1	0	0	1	19	0	0
0	1	0	0	0	0	0	0	0	1	22	0	0
0	1	0	0	0	0	0	0	0	1	25	1	0
0	1	0	0	0	0	0	0	2	1	20	0	0
0	1	0	1	0	0	0	0	2	1	22	0	0
0	0	0	0	0	0	0	0	2	1	22	0	0
0	1	0	0	1	0	0	0	2	1	21	0	0
0	0	0	1	1	1	0	0	2	1	26	0	0
0	0	0	0	0	0	0	0	2	1	22	0	0
0	0	0	0	0	0	0	0	2	1	23	0	0
0	0	0	0	0	0	0	0	2	1	22	0	0
0	1	0	0	0	1	0	0	2	1	23	0	0
0	1	0	0	0	0	0	0	2	1	24	0	0
0	1	0	0	0	0	1	0	2	1	23	0	1
0	1	0	0	0	0	0	0	2	1	18	0	1
0	1	0	0	0	0	0	0	2	1	28	1	0
0	0	0	0	0	0	0	0	2	1	22	1	1
0	0	0	0	0	0	1	0	2	1	22	0	0
0	0	0	1	0	0	0	0	2	1	22	0	0
0	0	0	0	0	0	0	0	2	1	23	0	0
0	1	0	0	0	0	0	0	2	1	20	0	0
0	1	0	0	0	0	0	1	2	1	21	0	0
0	1	0	1	0	0	0	0	2	1	20	0	0
0	0	0	0	0	0	0	0	2	1	21	0	0
0	0	0	0	0	0	0	0	2	1	20	0	0
0	1	0	0	0	0	0	0	2	1	20	0	0
0	0	0	0	0	0	0	0	2	1	22	0	0
0	0	0	1	0	0	0	0	2	1	22	0	0
0	1	0	0	0	0	0	0	2	1	22	0	0
0	1	0	0	0	0	0	0	2	1	23	0	0
0	0	0	0	0	0	0	0	2	1	23	1	1
0	1	0	0	1	0	1	0	2	1	23	1	0
0	0	0	0	0	0	0	0	2	1	24	1	1
0	1	0	0	0	0	0	0	2	1	23	0	0
0	0	0	0	0	0	0	0	2	1	23	0	1
0	0	0	0	1	0	1	0	2	1	23	1	0
0	0	0	0	1	0	1	0	2	1	23	1	0
0	1	0	0	0	0	0	0	0	1	24	1	0
0	1	0	0	0	0	0	0	0	3	55	1	0
0	1	0	0	0	0	0	0	0	2	31	1	1
0	1	0	0	0	0	0	0	0	3	51	1	0
0	1	0	0	0	0	0	0	2	1	26	1	0
0	1	0	0	0	1	1	0	2	3	58	1	0
0	1	0	0	0	0	0	0	2	1	22	0	0
0	1	0	0	1	0	0	0	2	1	26	1	0
0	1	0	0	0	0	0	0	2	1	21	1	0
0	1	0	0	1	0	0	0	2	2	36	1	0
0	1	0	0	1	0	0	0	2	2	36	1	0
0	1	0	0	0	0	0	0	2	1	24	0	0
0	1	0	0	0	0	1	0	2	2	40	1	0
0	1	0	0	0	0	1	0	2	2	40	1	0
0	0	1	0	0	0	0	0	0	2	40	1	0
0	0	1	0	0	0	0	0	0	3	65	1	0
0	1	1	0	1	0	0	0	0	1	23	0	0
0	1	1	0	0	0	0	0	0	1	29	1	0
0	1	1	1	0	0	0	0	0	2	43	0	0
0	1	1	0	0	0	0	0	0	1	27	0	0
0	0	1	0	0	0	0	0	0	1	29	1	0
0	0	1	0	0	0	0	0	0	2	38	1	0
0	0	1	0	0	0	0	0	0	2	40	1	0
0	0	1	0	0	0	0	0	0	2	31	1	0
0	0	1	0	0	0	0	0	2	2	34	1	0
0	1	1	0	0	0	0	0	2	1	22	1	0
0	0	1	0	1	1	1	0	2	1	26	0	0
0	1	1	1	0	0	0	0	2	2	48	1	0
0	0	1	0	0	0	0	0	0	1	21	0	1
0	1	1	0	0	0	0	0	0	1	22	1	0
0	0	1	0	0	0	0	0	0	1	19	0	0
0	0	1	0	0	0	0	0	0	1	27	0	0
0	0	1	0	1	0	1	0	2	1	25	0	0
0	0	1	0	0	0	0	0	2	1	27	0	1
0	0	1	0	0	0	0	0	0	2	36	0	0
0	0	1	0	0	0	0	0	0	1	26	1	0
0	0	1	0	0	0	0	0	0	1	30	0	1
0	0	1	0	0	0	0	0	0	1	30	0	0
0	0	1	0	1	0	0	0	0	1	27	0	0
0	0	1	0	0	1	1	0	0	1	26	0	1
0	0	1	0	0	0	0	0	0	1	27	0	0
0	0	1	0	0	0	0	0	0	2	32	0	0
0	0	1	0	0	0	0	0	0	1	30	1	0
0	1	1	0	1	0	0	0	0	1	30	1	0
0	1	1	0	0	0	0	0	0	2	34	1	0
0	0	1	1	0	0	0	0	0	2	40	1	0
0	0	1	0	0	0	0	0	0	2	34	1	0
0	0	1	0	0	0	0	0	0	1	30	1	0
0	0	1	0	0	0	0	0	0	1	30	0	0
0	0	1	0	0	0	0	0	0	1	30	1	0
0	1	1	0	0	0	0	0	2	1	30	0	0
0	0	1	0	0	0	0	0	2	1	28	0	0
0	0	1	0	0	0	0	0	2	1	27	0	0
0	1	1	0	0	0	0	0	2	1	24	0	0
0	1	1	0	1	0	0	0	2	2	35	0	0
0	0	1	0	1	0	0	0	2	1	29	1	0
0	0	1	0	0	0	0	0	2	1	23	1	0
0	1	1	0	0	0	0	0	2	2	33	1	0
0	0	1	1	0	0	0	0	2	1	24	0	0
0	1	1	0	0	0	0	0	2	1	25	0	0
0	1	1	0	0	1	1	0	2	2	37	1	1
0	1	1	0	0	0	0	0	2	1	27	0	0
0	1	1	0	0	0	0	0	2	1	28	1	1
0	0	1	0	0	0	0	0	2	2	35	1	1
0	1	1	0	0	0	0	0	2	1	30	1	1
0	1	1	0	0	0	0	0	2	1	26	0	1
0	0	1	0	0	0	0	0	0	1	25	0	0
0	1	0	1	0	0	0	0	0	2	33	1	0
0	1	0	0	0	0	0	0	0	2	44	1	0
0	1	0	0	0	1	0	0	0	2	45	1	0
0	1	0	1	0	0	0	0	0	3	53	1	0
0	0	0	0	0	0	0	0	2	3	61	0	0
0	1	0	0	0	0	0	0	0	1	19	0	0
0	1	0	0	0	0	0	0	0	1	25	1	0
0	1	0	0	0	0	0	0	0	2	35	1	0
0	1	0	0	0	0	0	0	2	2	44	1	1
0	1	0	0	0	0	0	0	2	1	25	1	0
0	1	0	0	0	0	0	0	2	1	22	1	1
0	1	0	0	0	0	0	0	2	1	22	1	1
0	1	0	0	0	1	1	0	2	2	37	1	0
0	1	0	0	0	0	1	0	2	2	45	1	0
0	1	0	0	0	0	1	0	2	2	45	1	0
0	1	0	0	0	0	0	0	0	1	22	0	0
0	1	0	0	0	0	0	0	0	1	18	0	0
0	1	0	1	0	0	0	0	0	1	30	1	0
0	0	0	1	0	0	0	0	0	3	51	1	0
0	0	0	0	0	0	0	0	0	1	21	0	0
0	1	0	1	0	0	0	0	0	1	21	1	0
0	1	0	0	0	0	0	0	2	1	22	0	1
0	1	0	0	0	0	0	0	2	1	21	0	0
0	1	0	0	0	0	0	0	2	1	18	0	0
0	0	0	0	0	0	0	0	2	1	21	0	1
0	1	0	1	0	0	0	0	2	1	22	0	0
0	1	0	1	0	0	0	0	2	1	22	0	0
0	1	0	1	0	0	0	0	2	1	20	0	0
0	1	0	0	0	0	0	0	2	1	22	0	0
0	0	0	0	0	0	0	0	2	1	25	0	0
0	1	0	1	0	0	0	0	2	1	23	0	0
0	1	0	0	0	0	0	0	2	1	20	0	0
0	1	0	1	0	0	0	0	2	1	21	0	0
0	1	0	1	0	0	0	0	2	1	21	0	0
0	1	0	0	0	0	0	0	2	1	18	0	0
0	1	0	0	0	0	0	0	2	1	22	0	0
0	0	0	0	0	1	0	0	2	1	21	0	1
0	1	0	1	0	1	0	0	2	1	20	0	0
0	1	0	0	0	0	1	0	2	1	18	0	0
0	1	0	0	0	0	0	0	2	1	19	0	0
0	0	0	0	0	1	1	0	2	1	22	0	0
0	1	0	0	0	0	1	0	2	1	23	1	0
0	0	0	0	0	0	0	0	2	1	22	1	0
0	1	0	0	0	0	0	0	2	1	23	1	0
0	0	0	0	0	0	0	0	2	1	21	1	0
0	0	0	0	0	0	0	0	2	3	54	1	0
0	1	0	0	1	0	0	0	2	1	22	0	0
0	1	0	0	0	0	0	1	2	1	24	0	0
0	1	0	0	0	0	0	0	2	1	19	0	1
0	0	0	1	0	0	0	0	2	1	21	0	0
0	0	0	1	0	0	0	0	2	1	23	0	0
0	0	0	0	0	0	0	0	2	1	21	0	0
0	0	0	1	1	1	1	1	2	1	23	0	0
0	1	0	0	0	0	0	0	2	1	19	0	0
0	1	0	1	0	0	0	0	2	1	23	0	1
0	1	0	0	0	0	0	0	2	1	21	0	0
0	1	0	1	1	0	0	0	2	1	22	0	1
0	1	0	0	0	0	0	0	2	1	24	0	0
0	1	0	0	0	0	0	0	2	1	24	0	1
0	1	0	0	0	0	0	0	2	1	23	0	0
0	1	0	0	0	0	0	0	2	1	21	0	1
0	1	0	0	0	0	0	0	2	1	20	0	1
0	1	0	0	0	0	0	0	2	1	22	0	0
0	0	0	0	0	0	0	0	2	1	23	1	1
0	1	0	0	0	1	0	0	2	1	23	1	1
0	1	0	0	0	0	0	0	2	1	22	1	0
0	0	0	0	0	0	0	0	2	1	22	1	0
0	0	0	1	0	0	0	0	2	1	22	0	0
0	1	0	0	1	0	0	0	2	1	22	0	1
0	1	0	0	0	0	0	0	2	1	23	0	0
0	1	0	0	0	0	0	0	2	1	23	0	0
0	1	0	0	0	0	0	0	2	1	23	1	1
0	1	0	0	0	0	0	0	2	1	21	1	0
0	0	0	1	0	0	0	0	0	1	28	1	1
0	0	0	0	0	0	0	0	0	2	31	0	0
0	0	0	0	0	0	0	0	0	2	50	1	0
0	0	0	0	0	0	0	0	0	3	61	1	0
0	1	0	1	0	0	0	0	0	1	25	0	0
0	0	0	0	0	0	0	0	0	1	21	0	0
0	0	0	0	0	0	0	0	2	2	47	0	0
0	1	0	1	0	0	0	0	2	1	27	1	0
0	1	0	1	1	0	0	0	2	1	28	1	0
0	0	0	0	1	0	0	0	2	1	27	1	0
0	1	0	0	1	0	0	0	2	2	31	1	0
0	1	0	0	0	0	0	0	2	1	24	0	0
0	0	0	0	0	0	0	1	2	1	24	0	1
0	0	0	0	0	0	0	0	2	1	30	0	1
0	1	0	0	0	0	0	0	2	2	40	1	0
0	1	0	0	0	0	1	0	2	2	38	1	0
0	0	0	0	0	0	0	0	2	1	24	0	0
0	0	0	0	0	0	0	0	2	1	25	0	0
0	1	1	0	1	0	0	0	2	2	48	1	0
0	0	1	0	0	0	0	0	0	1	24	0	0
0	0	1	1	0	0	1	0	0	1	29	1	0
0	1	1	0	0	0	0	0	0	1	22	1	0
0	1	1	0	1	0	0	0	0	2	33	0	0
0	0	1	0	0	0	0	0	0	1	30	1	0
0	0	1	0	0	0	0	0	0	2	39	1	0
0	0	1	0	0	0	0	0	2	1	25	0	0
0	1	1	0	1	0	0	0	0	1	24	0	0
0	0	1	1	0	0	0	0	0	1	19	0	0
0	1	1	0	0	0	0	0	0	1	23	0	0
0	0	1	0	0	0	0	0	0	1	28	0	0
0	0	1	0	0	0	0	0	0	1	24	0	0
0	0	1	0	0	1	1	0	0	2	39	1	0
0	0	1	0	0	0	0	0	2	2	32	0	0
0	1	1	0	0	0	0	0	2	1	26	0	0
0	0	1	0	0	0	0	0	0	2	33	1	0
0	0	1	0	0	0	0	0	0	1	29	0	0
0	1	1	0	1	0	0	0	0	1	21	0	0
0	0	1	0	0	0	0	0	0	1	23	0	0
0	0	1	0	0	0	0	0	0	1	23	0	0
0	1	1	0	0	1	0	0	0	1	24	0	0
0	0	1	0	0	0	0	0	0	2	36	0	0
0	0	1	0	0	0	0	0	0	2	31	1	0
0	1	1	0	0	0	0	0	0	1	28	1	0
0	0	1	0	0	0	0	0	0	2	33	1	0
0	0	1	0	1	0	0	0	0	1	23	0	0
0	1	1	0	0	0	0	0	2	1	23	0	0
0	0	1	1	0	0	0	0	2	2	32	0	1
0	1	1	0	0	0	0	0	2	1	27	1	0
0	0	1	0	0	1	1	0	2	1	26	1	0
0	1	1	0	0	0	0	0	2	2	36	1	0
0	0	1	0	0	0	0	0	2	1	27	0	0
0	0	1	0	0	1	0	0	2	1	28	0	0
0	1	1	0	0	0	1	0	2	1	26	0	1
0	1	1	0	0	0	0	1	2	2	31	0	0
0	1	1	0	0	0	0	0	2	2	31	0	0
0	0	1	0	0	0	0	0	2	2	35	0	0
0	0	1	0	0	0	0	1	2	2	37	0	1
0	0	1	0	0	0	0	0	2	2	31	1	0
0	0	1	0	0	0	0	0	2	2	39	1	0
0	0	1	0	0	0	0	0	2	2	40	1	0
0	1	1	1	0	0	0	0	2	1	24	0	0
0	1	1	0	0	0	0	1	2	2	35	0	1
0	0	1	0	0	0	0	0	2	1	25	1	1
0	1	1	0	0	0	0	0	2	1	27	0	0
0	1	1	0	1	0	0	1	2	2	39	0	0
0	1	1	0	0	0	0	0	2	1	25	1	1
0	0	1	0	0	0	0	0	2	1	24	0	0
0	1	1	0	0	0	0	0	0	1	29	1	0
1	1	1	0	0	0	0	0	0	1	22	1	0
1	0	0	0	0	0	0	0	0	1	26	1	0
1	1	0	0	0	0	0	0	2	1	23	0	0
1	0	1	0	0	1	1	0	0	2	31	1	0
1	0	1	0	0	0	0	0	0	1	24	1	0
1	1	1	1	0	0	0	0	0	2	42	0	1
1	1	1	0	0	0	0	0	2	2	31	1	0
1	0	1	0	0	0	1	0	2	2	31	1	0
0	1	0	0	0	0	0	0	0	2	40	1	0
0	1	0	1	1	0	0	0	0	2	42	1	0
0	1	0	0	0	0	0	0	0	2	41	1	0
0	1	0	1	0	0	0	0	0	2	43	1	0
0	1	0	0	0	0	0	0	0	3	55	1	1
0	0	0	1	0	0	0	0	0	3	63	1	0
0	0	0	1	0	0	0	0	0	2	50	1	0
0	0	0	0	1	0	0	0	2	3	54	1	0
0	1	0	0	0	0	0	0	0	2	35	0	0
0	0	0	0	0	0	0	0	0	2	45	0	0
0	0	0	0	0	0	0	0	0	2	41	0	0
0	1	0	1	1	0	0	0	0	1	18	1	0
0	1	0	0	0	0	0	0	0	1	21	1	0
0	0	0	0	0	0	0	0	0	3	60	1	0
0	1	0	1	1	0	0	0	0	1	19	0	0
0	1	0	1	0	0	0	0	0	1	20	1	0
0	1	0	1	0	0	0	0	0	3	53	1	0
0	1	0	0	0	0	0	0	2	2	31	0	0
0	0	0	0	0	0	0	0	2	1	18	1	0
0	1	0	0	0	1	1	0	0	3	55	1	0
0	0	0	0	0	0	0	0	0	1	24	0	0
0	1	0	0	0	0	0	0	0	1	20	0	0
0	0	0	0	0	0	0	0	0	1	20	0	0
0	1	0	1	1	0	0	0	0	1	23	0	0
0	0	0	0	0	0	0	0	2	1	22	0	0
0	1	0	0	0	0	0	0	2	1	23	0	0
0	0	0	0	0	1	1	0	2	1	26	0	0
0	1	0	1	0	0	0	0	2	1	22	0	0
0	1	0	0	0	0	0	0	2	1	21	0	0
0	1	0	0	1	0	1	1	2	1	23	0	0
0	1	0	0	1	0	0	0	2	1	22	0	1
0	1	0	0	0	0	0	0	2	1	23	0	0
0	1	0	0	0	0	0	0	2	1	19	0	0
0	1	0	0	0	0	0	0	2	1	23	0	0
0	1	0	0	0	0	0	0	2	1	22	0	0
0	0	0	0	0	0	0	0	2	1	24	0	0
0	1	0	0	0	0	1	0	2	1	25	1	0
0	1	0	0	0	0	0	0	2	1	23	1	1
0	1	0	0	0	0	0	0	2	1	23	1	0
0	1	0	0	0	0	0	0	2	1	23	1	0
0	0	0	0	0	0	0	0	2	1	23	1	0
0	0	0	0	0	0	0	0	2	1	23	0	0
0	1	0	0	0	1	0	0	2	1	27	0	0
0	1	0	0	0	0	0	0	2	1	23	0	1
0	1	0	0	0	0	0	0	2	1	25	0	0
0	1	0	0	0	0	0	0	0	1	24	0	0
0	0	0	0	0	0	0	0	0	1	26	0	0
0	1	0	0	0	0	0	0	0	2	31	1	0
0	1	0	0	0	0	0	0	0	2	50	1	0
0	0	0	0	0	0	0	0	2	1	22	0	0
0	1	0	1	0	1	1	0	2	1	26	0	0
0	1	0	0	0	0	0	0	2	1	29	1	1
0	1	0	0	0	0	0	0	2	1	29	1	1
0	1	0	1	0	0	0	0	2	2	32	1	0
0	1	0	0	0	0	0	0	2	2	36	1	0
0	1	0	0	0	0	0	0	2	2	34	1	0
0	1	0	0	0	0	0	0	2	2	50	1	0
0	1	0	1	0	0	0	0	2	1	23	1	0
0	1	0	1	0	0	0	0	2	1	24	0	0
0	1	0	0	0	0	0	0	2	1	29	1	0
0	1	0	0	0	0	0	0	2	1	22	1	0
0	1	0	0	0	1	1	0	2	2	38	1	0
0	1	0	1	0	0	0	0	2	1	25	0	0
0	1	0	0	1	0	1	0	2	3	52	1	0
0	0	0	1	0	1	1	0	0	1	28	0	0
0	0	0	0	0	0	1	0	0	1	23	0	0
0	1	1	0	0	0	0	0	0	1	24	0	0
0	0	1	0	0	0	0	0	0	1	21	0	0
0	1	1	0	0	0	0	0	0	1	22	0	0
0	1	1	0	0	0	0	0	0	1	24	0	0
0	1	1	1	0	1	1	0	0	1	28	0	0
0	0	1	0	0	0	0	0	0	1	23	1	0
0	1	1	1	1	0	0	0	0	1	20	1	0
0	0	1	1	1	1	0	0	2	2	38	0	0
0	0	1	0	0	0	0	0	2	1	27	1	0
0	0	1	1	0	0	0	0	0	1	23	0	0
0	1	1	1	0	0	0	0	0	1	22	0	0
0	1	1	0	1	0	0	0	0	1	21	0	0
0	0	1	0	0	0	0	0	0	1	19	0	0
0	0	1	0	0	0	0	0	0	1	22	0	0
0	1	1	1	0	0	0	0	0	1	22	0	1
0	0	1	0	1	0	0	0	2	1	24	0	0
0	0	1	0	0	0	0	0	2	1	23	0	0
0	0	1	0	0	0	0	0	2	1	24	0	0
0	1	1	0	0	0	0	0	0	1	29	0	0
0	1	1	0	0	1	1	0	0	1	28	0	0
0	1	1	1	0	0	0	0	0	2	35	1	1
0	0	1	1	0	0	0	0	0	2	32	1	0
0	0	1	0	0	0	0	0	0	2	50	1	0
0	0	1	0	0	0	0	0	0	1	29	0	0
0	1	1	0	0	0	0	0	0	1	26	0	1
0	0	1	0	0	0	0	0	0	1	26	0	0
0	0	1	0	0	0	0	0	0	1	29	0	0
0	1	1	1	1	0	0	0	2	1	24	0	1
0	1	1	0	0	0	0	0	2	2	50	0	0
0	1	1	0	0	0	0	0	2	2	41	0	0
0	1	1	1	0	0	0	0	2	1	25	0	0
0	1	1	0	0	0	0	0	2	1	26	0	0
0	0	1	0	0	0	0	0	2	1	24	0	0
0	0	1	0	0	0	0	0	2	1	28	1	0
0	1	1	0	0	0	0	0	2	1	26	1	0
0	0	1	0	0	0	0	0	2	1	30	1	0
0	1	1	0	0	0	0	0	2	1	28	0	1
0	1	1	0	0	0	0	0	2	1	23	0	0
0	1	1	0	0	0	0	0	2	2	36	1	0
0	1	1	0	0	0	0	0	2	2	36	1	1
0	1	1	0	0	0	0	0	2	2	42	1	0
0	1	1	0	0	0	0	0	2	2	42	1	0
0	1	1	0	0	0	0	0	2	2	42	1	0
0	1	1	0	1	0	0	0	2	2	45	1	1
0	1	1	0	0	0	0	0	2	1	28	0	1
0	0	1	0	0	0	0	0	2	1	24	0	0
0	0	1	0	1	1	0	0	2	1	28	1	1
0	0	1	0	1	1	0	0	2	1	28	1	1
0	0	1	0	1	1	0	0	2	1	28	1	1
1	1	0	0	0	0	0	0	0	2	31	1	0
1	1	0	0	0	0	0	0	2	1	21	0	0
1	1	0	0	1	0	0	1	2	2	31	0	0
1	1	1	0	0	0	0	0	0	1	22	0	0
1	1	1	0	0	0	0	0	0	2	34	0	0
1	0	1	0	0	0	0	0	0	2	41	0	0
1	0	1	0	0	0	0	0	0	2	44	1	0
1	0	1	0	0	0	0	0	0	2	41	1	0
1	1	1	0	0	0	0	0	0	2	44	1	1
0	1	0	0	0	0	0	0	0	1	29	1	0
0	1	0	1	0	0	0	0	0	1	24	1	0
0	0	0	0	1	0	0	0	0	3	56	1	0
0	0	0	0	0	0	0	0	0	3	63	1	0
0	0	0	0	0	0	0	0	0	2	46	0	0
0	1	0	1	0	0	1	0	0	3	55	1	0
0	1	0	0	0	0	0	0	2	1	28	1	0
0	0	0	0	1	0	1	0	2	3	61	1	0
0	1	0	0	0	0	0	0	0	1	25	1	0
0	1	0	0	0	0	0	0	2	2	46	1	0
0	1	0	0	1	0	0	1	2	2	44	1	0
0	1	0	0	1	0	0	0	2	1	18	0	1
0	1	0	0	0	0	0	0	0	1	22	0	0
0	0	0	0	0	0	0	0	0	1	22	1	0
0	0	0	1	1	0	0	0	0	1	24	0	0
0	1	0	0	0	0	0	0	2	1	21	0	0
0	0	0	1	0	0	0	0	2	1	23	0	0
0	0	0	0	0	0	0	0	2	1	23	0	0
0	1	0	0	0	0	0	0	2	1	25	1	0
0	0	0	0	0	0	0	0	2	1	23	1	1
0	1	0	1	0	0	0	1	2	1	22	1	0
0	1	0	0	1	0	0	0	2	1	24	0	0
0	1	0	1	0	0	0	0	2	1	21	0	0
0	1	0	0	0	0	0	0	2	1	20	0	0
0	1	0	0	0	0	0	0	2	1	21	0	0
0	1	0	0	0	0	0	0	2	1	22	0	0
0	0	0	0	1	0	0	0	2	1	22	1	0
0	0	0	0	0	0	1	0	2	1	22	1	1
0	1	0	0	1	0	0	0	0	1	23	0	0
0	0	0	0	0	0	0	0	0	2	31	1	0
0	1	0	1	0	0	0	0	0	2	47	1	0
0	1	0	0	0	0	0	0	0	1	21	0	0
0	0	0	0	0	0	0	0	0	2	44	1	0
0	1	0	0	0	0	0	0	0	1	23	0	0
0	0	0	1	0	0	0	0	0	1	24	0	0
0	0	0	1	0	0	0	0	0	1	25	0	1
0	0	0	1	0	0	0	0	0	1	25	0	0
0	1	0	1	0	0	0	0	2	1	22	0	0
0	1	0	0	0	0	0	0	2	1	22	0	0
0	1	0	0	0	0	0	0	2	2	41	1	0
0	1	0	0	1	0	0	0	2	1	23	0	0
0	1	0	0	0	0	0	0	2	1	25	0	0
0	1	0	0	0	0	0	0	2	1	27	1	0
0	1	0	0	1	1	1	0	2	2	33	1	0
0	0	0	1	0	0	0	0	2	1	28	1	0
0	1	1	0	0	0	0	0	0	1	26	0	0
0	0	1	0	0	0	0	0	0	1	30	1	0
0	1	1	0	0	0	0	0	0	1	27	1	0
0	1	1	0	0	0	0	0	0	2	47	1	0
0	0	1	0	0	0	0	0	0	1	24	0	0
0	0	1	1	0	0	1	0	0	1	20	1	0
0	0	1	1	0	0	1	0	0	1	20	1	0
0	0	1	1	0	0	1	0	0	1	20	1	0
0	1	1	1	0	0	0	0	2	1	24	0	0
0	1	1	0	0	0	0	0	2	2	41	1	0
0	0	1	0	0	0	0	0	0	1	21	0	0
0	0	1	0	0	0	0	0	0	1	23	0	0
0	0	1	1	0	0	0	0	0	1	20	0	0
0	0	1	0	0	0	0	0	0	1	24	1	0
0	0	1	0	0	0	0	0	0	1	24	0	0
0	1	1	0	0	0	0	0	0	1	20	0	0
0	0	1	0	0	0	0	0	2	1	21	0	0
0	0	1	0	0	1	0	0	2	1	22	1	1
0	0	1	0	0	0	0	0	0	1	30	0	0
0	1	1	0	0	1	1	0	0	1	19	1	0
0	0	1	0	0	0	0	0	0	1	28	1	0
0	1	1	0	0	0	0	0	0	1	25	0	0
0	1	1	0	0	0	0	0	0	1	30	0	0
0	1	1	0	1	1	1	0	0	2	35	1	0
0	0	1	0	0	0	0	0	0	1	25	0	1
0	0	1	0	0	0	0	0	0	1	29	0	0
0	0	1	0	0	0	0	0	0	1	30	1	0
0	0	1	0	1	0	0	0	0	1	28	1	0
0	0	1	0	0	0	0	0	0	1	24	1	0
0	1	1	0	0	0	0	0	0	1	28	1	0
0	1	1	1	0	0	1	0	2	1	25	0	0
0	1	1	1	0	0	0	0	2	1	23	0	0
0	1	1	0	0	1	1	0	2	1	30	1	1
0	1	1	0	0	0	0	0	2	2	41	1	1
0	1	1	0	1	0	0	0	2	1	23	0	0
0	1	1	0	1	0	1	0	2	1	27	0	0
0	1	1	0	1	0	1	0	2	1	29	0	1
0	1	1	0	1	1	1	0	2	1	25	0	1
0	1	1	0	0	1	1	0	2	1	26	0	0
0	1	1	0	0	1	1	0	2	1	27	0	0
0	0	1	0	0	0	1	0	2	1	27	0	0
0	0	1	0	0	0	0	0	2	3	62	1	0
0	1	1	0	0	0	0	0	2	1	25	0	0
0	1	1	0	0	0	0	0	2	1	26	0	0
0	0	1	0	0	0	0	0	2	1	23	0	0
0	0	1	0	0	0	0	0	2	1	23	0	0
0	1	1	1	0	0	0	1	2	1	27	0	1
0	1	1	0	0	0	0	0	2	2	49	1	0
0	1	1	1	0	0	0	0	2	1	24	0	0
0	1	1	0	0	0	0	0	2	1	26	0	1
0	1	1	0	0	0	0	0	2	1	30	0	0
0	1	1	1	0	0	0	0	2	1	24	0	0
0	0	1	0	0	0	0	0	2	1	29	1	1
0	0	1	0	0	0	0	0	2	1	24	1	0
0	1	1	0	0	0	1	0	2	1	30	1	0
0	1	1	0	0	0	0	0	2	1	28	1	0
1	0	1	1	0	0	0	0	0	1	25	0	0
1	1	1	1	0	1	0	0	0	1	21	0	0
1	1	1	0	0	1	0	0	2	1	23	0	0
1	1	1	1	0	1	1	0	2	1	21	0	0
1	0	1	0	0	0	0	0	2	1	18	1	0
1	1	0	0	0	0	0	0	2	1	18	0	0
1	1	0	0	0	0	0	0	2	1	22	0	0
1	1	0	0	0	0	0	0	2	1	24	0	1
1	1	0	0	0	0	0	0	2	1	28	1	1
1	0	1	0	1	0	1	1	2	1	22	0	0
1	1	1	0	0	0	0	0	0	1	26	0	1
1	0	1	0	0	0	0	0	0	2	31	1	0
1	1	1	0	0	1	0	0	2	1	28	0	1
1	0	1	0	0	0	0	0	2	2	37	1	1
1	0	1	0	0	0	0	0	2	2	40	1	0
1	1	1	0	0	1	0	0	2	2	34	0	1
0	1	0	0	0	0	0	0	0	2	41	0	0
0	1	0	0	0	0	0	0	0	3	55	1	0
0	0	0	0	0	0	0	0	0	1	18	0	0
0	0	0	0	0	0	0	0	0	1	23	1	0
0	1	0	1	0	0	0	0	0	2	39	1	0
0	1	0	1	0	1	0	0	0	2	44	1	0
0	0	0	1	0	0	0	0	0	3	55	1	0
0	1	0	0	0	0	0	0	0	3	63	1	0
0	0	0	1	0	0	0	0	0	1	23	1	0
0	1	0	0	1	0	1	0	0	2	33	1	0
0	0	0	1	0	0	0	0	0	3	58	1	0
0	0	0	0	0	0	0	0	0	3	56	1	0
0	1	0	1	1	0	0	0	0	1	21	1	0
0	1	0	0	0	0	0	0	0	3	63	1	0
0	1	0	0	0	0	1	0	2	1	25	1	1
0	1	0	0	0	0	0	0	2	2	43	1	0
0	1	0	0	0	0	1	1	2	2	42	1	0
0	1	0	1	0	0	0	0	0	1	25	1	0
0	1	0	0	1	0	0	0	0	1	22	0	0
0	1	0	1	0	0	0	0	0	1	21	0	0
0	1	0	1	0	0	0	0	0	1	22	0	0
0	1	0	0	0	0	0	0	0	1	24	0	0
0	1	0	0	0	0	0	0	0	1	22	1	0
0	1	0	0	0	0	0	0	2	1	22	0	0
0	0	0	0	0	0	0	0	2	1	22	0	0
0	1	0	1	0	0	0	0	2	1	23	0	0
0	1	0	1	0	0	0	0	2	1	21	0	0
0	1	0	0	0	0	0	0	2	1	22	0	0
0	0	0	0	0	0	0	0	2	1	22	1	0
0	1	0	0	0	0	0	0	2	1	23	1	0
0	1	0	0	0	0	0	0	2	1	23	0	1
0	1	0	0	0	0	0	0	2	1	20	0	1
0	1	0	0	1	0	0	0	2	1	22	0	0
0	1	0	0	0	0	0	0	2	1	24	1	0
0	1	0	0	0	0	0	0	2	1	24	1	0
0	1	0	0	0	0	0	0	0	1	24	1	0
0	0	0	1	1	0	0	0	2	1	26	0	0
0	1	0	1	0	0	0	0	2	1	30	1	0
0	1	0	0	1	0	0	0	2	1	29	1	0
0	1	0	0	1	0	0	0	2	2	41	1	1
0	0	0	0	1	0	0	0	2	3	54	1	0
0	1	0	0	1	0	0	0	2	1	24	1	0
0	1	0	0	0	1	1	0	2	2	41	1	0
0	1	0	0	0	0	1	0	2	1	24	1	0
0	1	0	0	0	0	0	0	2	1	27	0	1
0	1	0	0	1	0	0	0	2	1	24	0	0
0	1	0	0	0	0	0	0	2	2	34	1	0
0	1	0	0	0	1	0	0	2	1	29	0	0
0	1	1	0	0	0	0	0	0	1	21	0	0
0	0	1	1	0	0	0	0	0	2	50	1	0
0	0	1	1	0	0	0	0	0	1	26	1	0
0	0	1	1	0	0	0	0	2	1	28	0	0
0	0	1	0	0	0	0	0	2	1	23	1	0
0	0	1	0	0	0	0	0	2	1	24	0	0
0	0	1	0	0	0	0	0	0	1	24	0	0
0	1	1	0	0	0	0	0	0	1	23	1	0
0	0	1	1	0	0	0	0	2	1	22	0	0
0	1	1	0	0	0	0	0	2	1	21	0	0
0	1	1	0	0	0	0	0	2	1	24	1	0
0	1	1	0	0	0	0	0	2	1	22	1	0
0	1	1	0	0	0	0	0	2	1	24	0	0
0	1	1	0	0	0	0	0	2	1	26	1	1
0	1	1	1	0	1	1	0	2	1	27	1	1
0	1	1	1	0	0	0	0	2	1	26	1	1
0	1	1	0	0	0	0	0	0	1	20	0	1
0	1	1	0	0	0	0	0	0	2	42	1	0
0	1	1	0	0	0	0	0	0	2	42	1	0
0	0	1	0	1	1	1	0	0	1	27	0	0
0	0	1	0	1	0	1	0	0	1	27	0	0
0	0	1	1	0	0	0	0	0	1	30	1	0
0	0	1	0	1	1	1	0	0	1	26	1	0
0	0	1	0	0	0	0	0	0	1	27	1	0
0	0	1	0	0	0	0	0	0	1	28	0	0
0	1	1	1	0	0	0	0	0	1	30	0	0
0	1	1	1	0	0	0	0	2	1	22	0	0
0	1	1	0	1	0	0	0	2	1	24	0	0
0	1	1	1	0	0	0	0	2	1	28	0	0
0	1	1	0	0	0	0	1	2	1	25	0	0
0	1	1	0	1	0	0	1	2	2	32	0	1
0	1	1	1	0	0	0	0	2	1	28	1	0
0	1	1	0	0	0	1	0	2	2	40	1	1
0	1	1	0	0	0	0	0	2	2	38	1	0
0	1	1	0	0	0	0	0	2	1	25	0	1
0	1	1	0	0	0	0	0	2	1	25	0	0
0	1	1	0	0	0	1	0	2	1	27	0	0
0	1	1	0	0	0	0	0	2	1	25	0	0
0	1	1	0	0	0	0	0	2	1	30	0	0
0	1	1	1	0	1	0	0	2	1	27	0	0
0	1	1	0	1	0	0	0	2	1	25	0	0
0	1	1	0	0	0	0	0	2	1	28	0	1
0	0	1	0	0	0	0	0	2	2	38	0	0
0	1	1	0	1	0	0	0	2	1	25	0	0
0	1	1	1	1	0	0	0	2	1	25	0	0
0	1	1	0	0	0	0	0	2	1	26	0	0
1	1	0	0	0	0	0	0	0	1	25	1	0
1	1	0	0	0	0	0	0	0	2	45	1	0
1	0	0	0	0	0	0	0	2	1	18	1	0
1	1	0	0	0	0	0	0	2	1	18	0	0
1	0	0	0	1	0	0	0	0	1	27	1	0
1	1	0	0	0	1	1	0	2	1	23	1	0
1	1	0	0	1	1	1	0	2	3	52	1	0
1	1	1	1	0	0	0	0	0	1	23	0	0
1	0	1	0	1	1	1	0	0	3	51	1	0
1	0	1	0	0	0	1	0	2	2	44	1	0
1	0	1	0	0	1	1	0	2	2	41	0	0
1	0	1	0	1	0	0	0	2	2	31	1	1
0	1	0	1	0	0	0	0	0	1	25	0	0
0	1	0	1	1	0	0	0	0	2	42	1	0
0	1	0	0	0	0	0	0	0	3	55	1	0
0	1	0	0	0	1	1	0	0	2	40	1	0
0	0	0	0	0	0	1	0	0	3	58	1	0
0	1	0	1	0	0	0	0	0	3	55	1	0
0	1	0	0	1	0	1	0	2	1	27	1	0
0	1	0	1	0	0	0	0	2	2	31	1	0
0	1	0	1	0	0	0	0	2	2	31	1	0
0	1	0	1	0	0	0	0	2	2	31	1	0
0	1	0	0	0	0	0	0	2	2	42	1	0
0	1	0	0	1	0	0	0	2	3	51	1	0
0	1	0	0	0	0	0	0	2	2	39	1	0
0	0	0	1	0	0	0	0	0	1	18	0	0
0	0	0	0	1	0	0	1	0	1	21	0	0
0	0	0	0	0	0	0	0	2	1	23	0	0
0	1	0	0	0	0	0	0	2	1	20	0	1
0	1	0	0	1	0	0	0	2	1	22	0	0
0	1	0	1	0	0	0	0	2	1	21	0	0
0	0	0	0	0	0	0	0	2	1	21	0	0
0	1	0	0	0	0	0	0	2	1	21	0	1
0	1	0	0	1	0	0	0	2	1	22	0	0
0	1	0	0	0	0	0	0	0	2	43	1	0
0	0	0	1	0	0	0	0	0	1	24	0	0
0	1	0	0	1	0	0	0	0	1	26	1	0
0	1	0	0	0	0	0	0	2	1	27	1	1
0	1	0	0	0	0	0	0	2	2	34	1	0
0	1	0	0	0	0	0	0	2	2	41	1	1
0	1	0	0	1	0	0	0	2	1	22	1	0
0	1	0	0	0	0	0	0	2	1	25	0	0
0	1	0	0	0	0	0	0	2	1	25	1	0
0	1	0	1	1	0	0	0	2	1	23	0	0
0	1	0	0	0	0	0	0	2	1	24	0	0
0	1	0	0	1	0	0	0	2	1	30	1	1
0	1	0	0	0	0	0	0	2	1	27	1	1
0	1	0	0	0	0	0	0	2	1	24	1	0
0	1	0	1	0	0	0	0	2	2	33	1	0
0	1	0	0	0	0	0	0	2	1	25	1	0
0	1	1	0	0	0	0	0	0	1	21	0	0
0	0	1	1	0	0	0	0	0	1	30	1	0
0	0	1	0	0	0	0	0	2	3	63	1	0
0	0	1	0	0	0	0	0	0	1	24	0	0
0	1	1	0	0	0	0	0	2	1	23	1	0
0	0	1	0	0	0	0	0	0	1	28	0	0
0	0	1	0	0	0	0	0	0	1	29	0	0
0	0	1	0	0	0	0	0	0	1	29	1	0
0	1	1	0	0	0	0	0	2	1	24	0	0
0	1	1	1	0	0	0	0	2	1	26	0	0
0	1	1	0	0	0	0	0	2	1	26	0	0
0	1	1	1	0	0	0	0	2	1	29	0	1
0	0	1	0	0	0	0	0	2	1	25	0	0
0	1	1	0	1	0	0	0	2	1	30	0	0
0	1	1	1	0	0	0	0	2	1	24	0	0
0	1	1	0	0	0	0	0	2	1	28	1	0
0	1	1	0	1	0	0	0	2	2	42	1	1
0	0	1	0	0	0	0	0	2	1	22	0	0
0	1	1	0	0	0	0	0	2	1	28	1	1
1	0	1	0	0	0	0	0	0	1	19	0	0
1	0	0	1	0	1	0	0	0	3	61	1	0
1	0	0	1	0	0	0	0	0	2	50	0	0
1	0	0	0	0	0	0	0	0	3	60	1	0
1	0	0	0	0	0	0	0	0	3	60	1	0
1	1	0	1	0	0	0	0	0	1	25	1	1
1	1	0	0	0	0	0	0	2	2	40	1	0
1	1	0	0	0	0	1	0	0	1	23	1	0
1	1	0	0	0	0	0	0	0	1	22	0	1
1	1	0	0	1	0	0	0	0	1	19	0	0
1	0	0	0	0	1	1	0	0	1	21	1	0
1	1	0	0	0	0	0	0	2	1	22	0	0
1	0	0	0	0	0	0	0	2	1	20	0	0
1	1	0	0	0	0	0	0	2	1	19	0	0
1	1	0	1	0	1	1	0	2	1	20	0	0
1	0	0	0	0	1	1	0	2	1	19	0	0
1	0	0	0	0	0	0	0	2	1	20	0	0
1	1	0	0	0	1	1	0	2	1	23	0	0
1	1	0	0	1	0	0	0	2	1	23	0	1
1	1	0	0	1	0	0	0	2	1	23	0	1
1	1	0	0	0	0	0	0	2	1	24	1	0
1	1	0	1	0	0	0	0	2	1	30	1	0
1	1	0	1	1	1	0	0	2	1	24	1	0
1	1	0	0	0	0	0	0	2	1	19	1	0
1	1	0	0	0	0	0	0	2	1	20	0	0
1	1	0	1	0	1	1	0	2	1	23	0	0
1	1	0	0	1	0	0	0	2	1	21	0	0
1	1	0	0	1	0	1	0	2	1	23	0	0
1	0	0	0	0	1	1	0	2	1	22	0	0
1	1	0	0	0	0	0	0	2	1	23	0	0
1	0	0	0	0	0	0	0	2	1	19	0	0
1	0	0	0	0	0	0	0	2	1	23	0	1
1	1	0	1	0	0	0	0	0	1	24	0	0
1	1	0	0	0	0	0	0	0	2	33	1	1
1	1	0	0	0	0	0	0	2	1	28	1	1
1	1	0	0	0	0	0	0	2	2	31	1	0
1	1	0	0	0	0	0	0	2	2	32	1	1
1	1	0	0	0	0	0	0	2	1	23	0	0
1	1	0	0	0	0	0	0	2	2	40	1	0
1	0	0	0	1	1	0	0	2	1	27	0	0
1	1	0	0	0	0	1	1	2	2	34	1	1
1	0	1	0	0	0	0	0	0	2	32	0	0
1	0	1	0	0	0	0	0	0	2	31	1	0
1	0	1	0	0	0	0	0	0	1	25	1	0
1	0	1	1	0	0	0	0	0	2	34	1	0
1	0	1	0	0	0	0	0	0	2	41	1	0
1	0	1	0	0	0	0	0	0	1	24	0	0
1	0	1	0	0	0	0	0	0	1	24	0	0
1	1	1	1	0	0	0	0	2	1	21	0	0
1	0	1	0	0	0	0	0	0	1	24	0	0
1	1	1	0	0	0	0	0	0	2	37	1	1
1	0	1	0	0	0	0	0	0	2	45	1	0
1	0	1	0	0	0	0	0	0	1	24	0	0
1	1	1	0	0	0	1	0	0	2	49	0	0
1	1	1	1	0	0	0	0	0	1	30	1	1
1	0	1	0	0	0	0	0	0	2	31	1	0
1	1	1	0	0	0	0	0	0	2	47	1	0
1	1	1	1	0	0	0	0	2	2	32	0	0
1	1	1	0	0	0	0	0	2	1	27	1	0
1	0	1	0	0	0	0	0	2	1	29	0	0
1	1	1	1	0	0	0	0	2	1	28	1	1
1	1	1	1	0	0	1	0	2	2	35	1	1
1	0	1	0	1	0	0	0	2	2	36	1	0
1	1	1	0	0	0	0	0	2	1	30	1	0
1	0	1	0	0	0	1	0	2	3	54	0	0
0	0	0	0	0	0	0	0	0	3	60	1	0
0	1	0	0	1	0	0	0	2	2	45	1	0
0	0	0	0	1	0	0	0	2	3	64	1	0
0	1	0	0	0	0	0	0	0	2	33	1	0
0	1	0	0	1	0	0	0	2	1	20	0	0
0	1	0	0	1	0	0	0	2	1	20	0	0
0	0	0	0	0	0	0	0	2	1	18	0	1
0	1	0	0	0	0	0	0	0	1	20	0	0
0	1	0	1	1	0	0	0	0	1	19	0	0
0	1	0	1	0	0	0	1	0	1	22	0	0
0	0	0	1	0	0	0	0	0	1	24	1	0
0	1	0	0	0	0	0	0	2	1	20	0	0
0	0	0	0	0	0	0	0	2	1	25	0	1
0	0	0	0	0	0	0	0	2	1	20	0	0
0	0	0	1	0	0	0	0	2	1	21	0	0
0	0	0	0	0	0	0	0	2	1	23	0	0
0	1	0	0	0	0	0	0	2	1	19	0	1
0	1	0	0	0	0	0	0	2	1	22	0	0
0	1	0	0	0	0	0	0	2	1	20	0	0
0	1	0	0	1	1	0	0	2	1	23	0	0
0	1	0	0	0	0	0	0	2	1	19	1	1
0	0	0	0	0	0	0	0	2	1	23	1	0
0	1	0	0	0	0	0	0	2	1	26	1	1
0	1	0	0	0	0	0	0	2	1	22	0	1
0	1	0	0	0	0	0	0	2	1	21	0	0
0	1	0	0	0	0	0	0	2	1	22	0	1
0	1	0	1	0	0	0	0	2	1	24	0	0
0	1	0	0	0	0	0	0	2	1	22	0	0
0	0	0	1	0	0	0	0	2	1	24	1	0
0	0	0	0	0	0	0	0	0	1	28	0	0
0	1	0	1	1	0	0	0	2	2	36	1	0
0	1	0	1	0	0	0	0	2	3	51	1	0
0	1	0	0	0	0	0	0	2	1	24	0	0
0	1	0	0	0	1	1	0	2	1	23	0	0
0	1	0	0	0	0	0	0	2	1	30	1	0
0	1	0	0	0	0	0	0	2	1	30	1	0
0	0	0	1	1	1	1	1	0	2	33	0	0
0	1	1	0	0	0	0	0	0	1	24	1	0
0	1	1	0	0	0	0	0	0	1	21	0	0
0	0	1	0	0	0	0	0	2	1	21	0	0
0	1	1	1	1	0	0	1	2	1	25	0	1
0	1	1	0	1	0	0	0	2	1	25	0	0
0	1	1	0	0	0	0	0	0	1	29	0	0
0	1	1	0	0	1	1	0	2	1	29	0	1
0	1	1	0	0	0	0	0	2	1	30	1	0
0	1	1	0	0	0	0	0	2	1	25	1	0
0	1	1	0	0	0	0	0	2	1	25	1	0
0	1	1	0	0	1	0	0	2	1	26	0	0
0	1	1	0	1	0	1	0	2	1	23	0	0
1	1	1	0	0	0	0	0	0	1	24	0	0
1	1	0	1	0	0	0	0	0	1	24	1	0
1	1	0	1	0	0	0	0	0	1	22	1	0
1	0	0	1	0	1	0	0	0	1	17.5	0	0
1	1	0	0	0	0	1	0	0	1	21	1	0
1	1	0	0	0	0	0	0	0	2	50	1	0
1	0	0	0	0	0	1	0	0	2	33	1	1
1	1	0	0	0	0	0	0	0	1	27	1	0
1	1	0	0	1	0	0	0	0	1	28	1	0
1	1	0	1	0	0	0	0	2	2	37	1	0
1	1	0	0	0	0	0	0	2	1	18	1	0
1	1	0	0	1	0	0	0	0	2	37	1	0
1	1	0	0	0	0	0	0	0	1	21	0	0
1	1	0	0	1	0	0	0	0	1	22	0	0
1	1	0	0	0	0	1	0	0	1	21	0	1
1	0	0	0	0	0	0	0	0	1	23	1	0
1	1	0	0	0	0	0	0	2	1	19	0	1
1	1	0	1	1	0	1	0	2	1	21	0	0
1	1	0	0	0	1	0	0	2	1	21	0	0
1	0	0	0	0	0	0	0	2	1	19	0	0
1	1	0	0	0	1	0	0	2	1	19	0	0
1	1	0	0	1	0	0	0	2	1	22	0	0
1	1	0	0	0	1	1	0	2	1	22	0	0
1	1	0	0	0	1	1	0	2	1	22	0	0
1	1	0	0	1	0	0	0	2	1	19	0	0
1	1	0	1	1	0	0	1	2	1	23	0	0
1	1	0	0	0	0	0	0	2	1	21	1	1
1	1	0	0	0	0	0	0	2	1	26	1	1
1	1	0	0	0	0	0	0	2	1	20	0	0
1	1	0	1	1	1	1	0	2	1	21	0	0
1	1	0	0	0	0	0	0	2	1	20	0	0
1	1	0	0	1	1	0	0	2	1	23	0	0
1	1	0	0	1	1	1	0	2	1	24	0	0
1	0	0	0	0	0	0	0	2	1	21	0	1
1	1	0	0	0	0	0	0	0	1	26	1	0
1	1	0	0	1	0	1	0	2	1	28	0	0
1	1	1	0	1	0	0	0	0	2	32	1	0
1	0	1	0	0	0	0	0	2	3	55	1	0
1	0	1	0	0	0	1	0	0	1	23	0	0
1	1	1	0	1	1	0	0	2	1	24	0	0
1	0	1	0	0	0	0	0	0	2	31	1	0
1	0	1	0	0	0	0	0	0	2	33	1	0
1	1	1	0	1	0	0	1	0	2	36	1	1
1	1	1	0	0	0	0	0	0	2	41	1	0
1	1	1	1	1	0	0	0	2	1	22	0	0
1	1	1	0	0	1	1	0	2	2	31	1	1
1	1	1	0	1	0	0	0	2	3	53	1	0
1	1	1	0	0	0	0	0	2	1	24	0	1
1	0	1	0	0	0	0	0	2	2	32	1	1
1	1	1	0	1	0	0	0	2	1	27	1	0
0	1	0	0	1	0	0	0	0	3	57	1	0
0	1	0	0	1	0	0	0	0	3	54	1	0
0	1	0	1	0	0	0	0	0	1	18	1	0
0	1	0	0	0	0	0	0	2	2	40	1	0
0	1	0	1	0	0	1	0	2	2	41	1	0
0	1	0	0	0	0	0	0	0	2	40	1	0
0	1	0	0	0	0	0	0	2	1	24	1	0
0	1	0	0	0	0	0	0	0	1	21	0	0
0	0	0	0	0	1	0	0	2	1	23	0	0
0	0	0	0	0	0	0	0	2	1	22	0	0
0	1	0	0	0	0	0	0	2	1	22	0	1
0	1	0	0	0	1	1	1	2	1	19	0	0
0	1	0	0	0	0	0	0	2	1	23	0	1
0	0	0	0	0	0	0	0	2	1	18	0	0
0	1	0	0	1	0	0	0	2	1	21	0	1
0	1	0	0	0	0	0	0	2	1	22	1	0
0	0	0	1	0	0	0	0	2	1	24	1	1
0	1	0	0	1	0	0	1	2	2	38	1	0
0	1	0	0	0	0	0	0	2	1	23	0	0
0	1	0	0	0	0	0	0	2	1	21	0	1
0	1	0	0	1	0	0	1	2	1	24	0	0
0	1	1	0	0	0	0	0	0	2	43	0	0
0	1	1	0	1	0	0	0	0	1	21	0	0
0	0	1	0	0	0	1	0	2	1	28	1	0
0	0	1	0	0	0	0	0	2	1	21	0	0
0	1	1	1	0	0	0	0	2	1	30	0	0
0	0	1	1	0	1	1	0	2	1	26	0	0
0	0	1	0	1	0	0	0	2	1	26	0	1
0	1	1	0	0	1	1	0	2	1	24	0	1
0	0	1	0	0	0	0	0	2	1	30	1	0
0	1	1	0	0	0	0	0	2	1	27	1	0
0	1	1	0	0	0	0	0	2	1	28	0	1
0	1	1	0	0	0	0	0	2	1	21	0	1
0	1	1	0	1	0	0	0	2	1	29	0	1
1	1	1	0	1	0	0	0	0	1	25	0	0
1	1	1	1	0	0	0	0	0	1	23	0	0
1	0	1	0	1	1	0	0	2	1	24	1	0
1	0	1	0	0	0	0	0	2	1	23	0	0
1	0	0	1	0	0	0	0	0	1	19	1	0
1	1	0	1	0	0	0	0	2	1	23	1	0
1	0	0	0	1	1	0	0	0	3	55	1	0
1	0	0	0	0	0	0	0	0	1	19	0	0
1	1	0	0	0	0	0	0	0	1	23	0	0
1	1	0	1	0	0	0	0	2	1	19	0	0
1	1	0	0	0	0	0	0	2	1	20	1	1
1	0	0	0	0	0	0	0	2	1	18	0	0
1	0	0	0	0	0	0	0	0	1	20	0	0
1	1	0	0	0	1	0	1	0	1	24	0	0
1	0	0	1	0	0	0	0	0	1	19	0	0
1	0	0	0	0	0	0	0	2	1	20	0	1
1	1	0	1	0	0	0	1	2	1	26	1	0
1	1	0	0	0	0	0	0	2	1	23	1	0
1	1	0	1	1	0	0	0	2	1	19	0	0
1	1	0	0	0	0	0	0	2	1	20	0	0
1	1	0	0	0	0	0	0	2	1	18	0	0
1	1	0	0	0	0	0	0	2	1	23	0	1
1	1	0	0	0	0	0	0	2	1	26	0	1
1	0	0	1	0	0	0	0	2	1	30	1	0
1	1	0	0	0	0	0	0	2	1	24	0	0
1	1	0	1	0	0	0	0	2	1	22	1	1
1	0	0	1	0	0	0	0	0	2	35	1	0
1	1	0	0	1	0	0	0	0	2	31	1	0
1	1	0	0	0	0	0	0	2	1	21	0	0
1	1	0	0	1	0	0	0	2	1	28	1	0
1	1	0	0	0	0	0	1	2	1	23	1	0
1	1	0	0	0	0	0	0	2	1	23	0	1
1	1	0	0	0	0	0	0	2	1	23	1	0
1	1	1	0	0	0	0	0	0	1	22	0	0
1	0	1	0	1	0	0	0	0	2	32	1	0
1	0	1	0	0	0	0	0	2	1	30	0	0
1	0	1	1	0	0	0	0	0	1	26	1	0
1	1	1	0	1	0	1	0	0	2	45	1	1
1	1	1	0	0	0	0	0	0	1	29	0	0
1	1	1	0	0	0	0	0	0	2	32	0	1
1	1	1	1	0	0	0	0	0	1	28	1	0
1	1	1	0	0	0	0	0	0	2	32	0	1
1	1	1	0	0	1	1	0	2	1	27	0	0
1	1	1	0	0	0	0	0	2	1	30	1	0
1	1	1	0	0	0	0	0	2	2	42	1	0
0	1	0	1	1	0	0	1	0	3	63	1	0
0	0	0	0	0	0	0	1	0	3	66	1	0
0	1	0	0	0	0	1	0	2	1	30	1	0
0	1	0	0	0	0	0	0	2	2	37	1	0
0	1	0	1	0	1	1	0	2	1	19	0	1
0	1	0	1	0	1	1	0	2	1	19	0	1
0	1	0	0	0	0	0	0	2	1	19	0	0
0	1	0	0	0	0	0	0	2	1	19	0	0
0	0	0	0	0	0	0	0	2	1	22	0	0
0	1	0	0	0	0	0	0	2	1	18	1	0
0	1	0	0	0	0	0	0	2	1	23	0	1
0	1	0	1	0	0	0	0	2	1	24	0	0
0	1	0	1	0	0	0	0	2	1	22	1	1
0	1	0	0	1	0	0	1	2	1	21	1	0
0	1	0	0	0	0	0	0	2	1	21	1	1
0	1	0	0	0	0	0	0	2	1	24	1	0
0	1	0	0	0	0	0	0	2	1	24	1	0
0	1	0	0	0	0	0	0	2	2	40	0	0
0	1	0	0	1	0	1	0	2	1	27	1	0
0	1	0	0	1	1	1	0	2	1	24	1	0
0	1	0	1	1	0	1	0	2	1	24	1	0
0	0	1	0	0	0	0	0	2	1	26	0	0
0	0	1	1	0	0	0	0	2	1	26	0	0
0	0	1	0	0	1	1	0	2	1	24	1	0
0	1	1	0	0	1	1	0	2	1	25	0	0
1	1	1	0	0	0	0	0	0	1	19	0	0
1	1	0	1	0	0	0	0	0	1	20	0	0
1	1	0	0	1	0	0	0	2	2	48	1	0
1	1	0	0	0	0	0	0	0	1	24	0	0
1	0	0	0	0	0	0	0	0	1	19	0	0
1	1	0	0	1	0	0	0	0	1	22	0	0
1	1	0	1	1	0	0	0	2	1	18	0	0
1	0	0	0	0	0	1	0	2	1	24	0	0
1	1	0	0	0	0	1	0	2	1	20	0	0
1	1	0	0	0	0	0	0	2	1	20	0	0
1	1	0	0	0	1	0	0	2	1	21	0	0
1	0	0	0	0	1	0	0	2	1	23	0	0
1	1	0	0	1	1	1	0	2	1	20	0	0
1	0	0	1	1	0	0	0	2	1	22	0	0
1	1	0	0	0	0	0	0	2	1	24	1	1
1	1	0	0	0	0	0	0	2	1	22	0	1
1	1	0	0	0	0	0	0	2	1	22	1	0
1	1	0	0	0	0	0	0	2	1	20	0	0
1	1	0	0	1	1	1	0	2	1	25	0	0
1	1	0	0	0	0	0	0	2	1	27	1	0
1	1	0	0	0	0	1	0	2	2	46	1	0
1	1	0	0	1	1	0	0	2	1	24	0	0
1	0	1	1	0	0	0	1	2	1	22	0	0
1	1	1	1	1	0	0	0	0	1	27	1	0
1	1	1	0	0	1	1	0	2	1	28	0	0
1	0	1	0	1	0	0	0	2	1	25	0	0
1	1	1	0	0	1	1	0	2	2	32	1	0
1	1	1	0	0	0	0	0	2	3	56	0	1
1	1	1	0	1	0	0	0	2	1	26	1	1
1	1	1	1	1	0	0	0	2	1	26	1	0
1	1	1	0	1	0	0	0	2	2	31	1	1
0	1	0	0	0	0	0	0	2	1	23	1	0
0	1	0	0	0	0	0	0	2	1	18	0	0
0	1	0	1	0	0	0	0	0	1	22	1	0
0	1	0	0	0	0	0	0	0	1	23	0	0
0	0	0	1	0	0	0	0	0	1	19	0	0
0	1	0	0	0	0	0	1	0	1	20	0	0
0	1	0	0	0	0	0	0	0	1	20	1	0
0	1	0	0	0	0	0	0	2	1	23	0	0
0	1	0	1	0	0	0	0	2	1	22	0	0
0	1	0	0	1	0	0	0	2	1	21	0	0
0	1	0	0	1	0	0	0	2	1	22	0	0
0	1	0	0	0	0	0	0	2	1	22	0	0
0	1	0	0	0	0	0	0	2	1	20	0	0
0	1	0	0	0	0	0	0	2	1	22	0	1
0	1	0	0	0	0	0	0	2	1	24	0	1
0	1	0	0	0	0	0	0	2	1	25	1	0
0	1	0	1	0	0	0	0	2	1	29	1	0
0	1	0	1	0	0	0	0	2	1	30	1	0
0	1	0	0	0	0	0	0	2	2	35	1	1
0	1	0	0	0	0	0	0	2	1	24	0	0
0	0	1	0	0	0	0	0	2	1	24	1	0
0	0	1	0	0	0	0	0	2	1	23	0	0
0	1	1	1	1	0	0	0	2	2	41	1	1
0	1	1	0	1	0	0	0	2	2	46	1	0
0	1	1	0	0	0	0	0	2	1	25	0	0
0	1	1	0	0	0	0	0	2	1	26	0	0
1	0	0	0	1	0	0	0	0	3	56	1	0
1	1	0	1	1	0	0	0	0	3	56	1	0
1	0	0	0	0	1	1	0	0	1	18	0	0
1	1	0	1	0	0	0	0	2	1	29	1	0
1	0	0	1	0	0	0	0	0	1	22	0	0
1	1	0	0	0	0	0	0	0	1	24	0	0
1	1	0	0	1	0	0	0	2	1	23	0	0
1	1	0	1	0	1	0	0	2	1	26	1	0
1	1	0	0	0	0	1	0	2	2	31	1	0
1	1	0	0	0	0	0	0	2	1	22	0	0
1	1	0	0	1	0	0	0	2	1	22	0	1
1	1	0	0	0	0	0	0	2	1	23	0	0
1	0	0	0	0	0	0	0	2	1	24	1	1
1	1	0	0	0	1	1	0	2	1	24	0	1
1	0	0	0	0	0	0	0	2	1	24	0	0
1	1	0	1	0	1	1	0	2	1	21	1	1
1	0	0	0	0	0	0	0	2	1	25	1	0
1	1	0	0	1	1	0	0	2	1	23	0	0
1	1	0	0	0	0	0	0	0	2	33	1	0
1	1	0	0	0	0	0	0	2	1	29	1	0
1	1	0	0	0	1	0	1	2	2	37	1	0
1	1	0	0	0	0	0	0	2	1	18	0	1
1	0	1	0	0	0	0	0	2	1	24	1	0
1	1	1	0	0	0	0	0	2	1	27	0	1
1	1	1	0	0	0	0	0	2	1	23	0	0
1	0	1	0	1	1	1	0	2	1	30	1	1
1	1	1	0	0	0	0	0	2	1	27	0	0
1	0	1	0	0	1	0	0	2	2	31	0	1
1	1	1	1	1	0	0	0	2	2	38	0	1
1	0	1	0	0	0	0	0	2	3	53	0	1
1	1	1	1	0	0	1	0	2	2	39	1	1
0	0	0	0	0	0	0	0	0	1	20	0	0
0	1	0	0	0	1	1	0	2	1	23	0	0
0	0	0	1	0	0	0	0	0	1	21	0	0
0	1	0	0	0	0	0	0	2	1	18	0	0
0	1	0	0	0	0	0	0	2	1	26	0	0
0	1	0	0	0	0	0	0	2	1	24	0	0
0	1	0	0	1	0	0	0	2	1	22	0	0
0	1	0	0	0	0	0	0	2	1	23	0	0
0	1	0	0	1	1	1	0	2	1	22	0	0
0	0	0	0	0	0	0	0	2	1	21	0	0
0	0	0	0	0	0	0	0	2	1	23	1	1
0	1	0	0	1	0	0	1	2	1	24	0	0
0	1	0	0	0	0	0	0	2	1	24	0	0
0	0	1	0	0	0	0	0	0	1	25	0	0
0	1	1	0	1	0	0	0	0	1	25	0	0
0	1	1	0	0	0	0	0	2	1	21	1	0
0	0	1	0	0	0	0	0	0	1	28	0	0
0	1	1	1	1	0	0	1	2	1	27	1	0
1	0	1	0	0	1	1	0	0	1	18	0	0
1	0	0	0	1	0	1	0	2	3	94	1	0
1	0	0	0	1	0	1	0	2	3	94	1	0
1	1	0	1	0	1	1	1	2	1	20	0	0
1	1	0	0	0	0	0	0	2	2	35	1	0
1	1	0	0	0	0	1	0	2	1	21	0	0
1	0	0	0	0	0	0	0	2	1	19	0	0
1	1	0	0	0	0	0	0	2	1	20	0	0
1	1	0	0	0	0	0	0	2	1	21	0	0
1	0	0	0	0	0	1	0	2	1	23	0	1
1	1	0	0	1	1	1	0	2	1	26	0	0
1	1	0	0	0	0	0	1	2	1	25	1	1
1	1	1	0	1	0	0	0	2	2	41	1	1
1	0	1	0	0	0	0	0	2	1	27	1	1
1	0	1	0	1	1	1	1	0	2	35	0	1
1	1	1	0	1	0	1	0	2	1	26	0	1
1	0	1	0	0	0	0	0	2	2	36	0	0
1	1	1	0	1	0	0	0	2	1	30	1	1
1	1	1	0	0	0	0	0	2	2	34	1	0
0	1	0	1	0	0	0	0	2	2	35	1	0
0	1	0	0	0	0	0	0	0	1	20	0	0
0	1	0	0	0	0	0	0	0	1	20	0	0
0	0	0	0	0	0	1	0	0	1	20	0	1
0	1	0	0	1	0	1	0	0	1	22	0	0
0	1	0	0	0	0	0	0	2	1	22	0	0
0	1	0	1	0	0	0	0	2	1	23	0	0
0	1	0	0	0	0	0	0	2	1	20	0	0
0	0	0	1	0	1	0	0	2	1	19	0	0
0	1	0	0	1	1	1	0	2	1	23	0	0
0	1	0	1	0	0	0	0	2	1	23	1	0
0	1	0	1	0	0	1	0	0	2	42	1	0
0	0	0	0	0	0	0	0	2	1	22	0	0
0	1	0	0	0	1	0	0	0	1	20	0	0
0	1	1	1	0	0	0	0	2	2	41	1	0
0	1	1	1	0	0	0	0	2	1	27	0	1
0	1	1	0	1	0	0	1	2	1	23	1	0
1	1	0	0	0	0	0	0	2	1	18	0	1
1	1	0	0	0	0	0	0	0	1	20	0	0
1	0	0	1	1	0	0	1	0	1	21	0	0
1	1	0	0	1	0	0	0	2	1	22	0	0
1	1	0	1	0	1	1	0	2	1	20	0	0
1	1	0	0	1	0	0	0	0	1	27	0	0
1	1	0	0	0	0	0	0	2	2	33	1	0
1	0	1	1	0	0	0	0	2	2	35	1	1
1	0	1	0	0	1	1	1	2	1	23	0	0
1	1	1	0	1	0	0	0	0	2	35	1	0
1	0	1	0	0	0	0	0	0	1	26	0	0
1	1	1	0	0	0	0	0	2	1	25	0	0
1	1	1	1	1	0	0	1	2	1	26	1	0
1	1	1	0	1	0	1	1	2	2	50	0	1
1	1	1	0	1	1	0	0	2	1	27	1	1
0	1	0	1	0	0	0	0	2	1	22	0	0
0	0	0	0	0	0	0	0	2	1	25	1	0
0	1	0	0	1	0	0	1	2	1	23	0	0
0	1	0	0	1	0	0	0	2	1	25	0	0
0	0	1	1	0	0	0	0	0	1	25	1	0
0	0	1	0	0	0	1	0	2	1	21	1	0
1	1	1	0	0	0	0	0	0	1	22	0	0
1	0	0	0	0	0	0	0	0	1	18	0	0
1	1	0	0	0	1	0	0	0	1	19	0	0
1	1	0	0	1	1	1	0	0	1	23	0	0
1	1	0	0	0	1	0	0	0	1	20	0	0
1	1	0	0	0	0	0	0	0	1	20	1	0
1	1	0	0	0	0	0	0	2	1	22	0	0
1	1	0	0	1	0	0	0	2	1	23	0	0
1	0	0	0	0	0	0	0	2	1	20	0	0
1	0	0	0	0	0	0	1	2	1	21	0	1
1	1	0	0	1	0	0	0	2	1	22	0	0
1	0	0	0	0	0	0	0	2	1	23	0	1
1	1	0	0	0	1	0	1	2	1	24	0	0
1	1	0	0	1	1	1	0	2	1	30	1	1
1	1	0	0	1	0	0	0	2	1	27	0	0
1	1	0	0	1	0	0	0	2	2	32	1	1
1	1	1	0	0	1	1	1	2	1	19	1	1
1	1	1	0	1	0	0	0	0	2	40	1	0
1	1	1	0	1	0	0	1	0	2	50	0	1
1	1	1	0	1	0	0	1	0	2	50	0	1
1	1	1	0	0	1	0	1	2	2	50	1	0
0	1	0	0	0	0	0	0	2	1	21	0	0
0	0	0	1	0	0	0	0	2	1	18	0	0
0	1	0	0	1	0	0	0	2	1	23	0	1
0	1	0	0	0	0	0	0	2	1	27	0	0
0	1	0	1	1	0	1	0	2	1	29	1	0
0	1	1	0	1	0	1	0	2	1	29	0	1
0	1	1	0	0	0	1	0	2	1	29	0	0
1	1	1	0	1	0	0	0	2	1	20	0	1
1	1	0	0	1	1	1	1	0	2	36	1	0
1	1	0	0	1	0	1	0	2	1	23	0	0
1	0	1	0	0	0	0	0	2	1	18	1	0
1	1	1	0	1	0	0	0	0	1	29	0	1
1	1	1	0	0	0	0	0	0	1	30	0	1
1	1	1	0	0	0	0	0	2	1	28	0	0
0	1	0	0	0	0	0	0	2	2	41	1	0
0	1	0	0	1	1	1	0	0	1	21	0	0
0	0	1	0	0	0	0	0	0	1	24	0	0
0	1	1	1	0	1	0	0	2	1	24	1	1
0	1	1	0	1	0	1	1	2	2	37	1	1
1	0	0	1	0	0	0	0	2	1	23	0	1
1	1	0	1	1	1	1	1	2	1	24	0	0
1	1	0	0	1	0	0	1	2	1	25	1	1
1	0	1	0	0	0	0	0	2	3	65	1	0
0	1	0	0	0	1	0	1	2	1	28	1	1
1	0	1	0	0	0	0	0	0	1	27	0	0
1	0	0	1	0	0	0	0	0	1	21	0	0
1	1	0	0	0	0	0	0	2	1	19	1	0
1	1	0	1	0	0	0	0	2	1	18	1	1
1	1	0	1	0	0	0	0	2	1	23	0	0
1	1	1	0	0	0	0	0	2	2	33	0	0
1	0	1	0	0	0	0	0	0	1	19	1	1
1	1	1	0	0	1	1	0	2	1	30	1	0
1	0	1	0	0	0	0	0	0	1	30	0	0
1	1	1	0	0	0	0	0	2	1	24	0	0
0	1	0	1	0	0	0	0	2	1	19	1	0
0	1	0	0	0	0	0	0	2	1	20	0	1
0	0	1	1	1	0	0	0	2	2	34	0	0
0	0	1	1	1	0	0	0	2	2	34	0	0
1	0	1	0	1	1	1	0	0	1	27	0	0
0	1	1	1	1	0	0	0	0	1	24	0	0
1	1	0	0	0	0	0	0	0	1	19	0	0
1	1	0	0	0	1	1	0	0	1	23	0	0
1	1	0	0	1	0	0	0	2	1	23	0	0
1	1	1	0	0	0	0	0	0	1	26	0	0
1	0	1	0	1	1	1	0	2	2	37	0	1
1	1	1	0	0	1	0	1	2	2	35	1	1
0	1	0	0	1	1	1	0	0	3	58	1	0
0	0	0	0	0	0	0	0	2	1	18	0	0
0	0	0	0	1	1	1	0	0	1	21	0	0
0	0	0	0	0	0	0	0	0	1	23	0	0
0	0	0	1	1	0	0	0	2	1	19	0	0
0	0	0	1	0	0	0	0	2	1	23	0	0
0	0	1	0	1	1	1	1	0	1	28	1	0
0	1	1	0	1	1	0	0	0	1	30	1	0
0	1	1	0	1	1	0	0	2	1	26	1	1
0	1	1	0	0	0	0	1	2	1	26.5	1	0
No=0	male=0	unEmployed=0	city=0	No=0	No=0	No=0	No=0	No=0			single=0	No=0
yes=1	female=1	Employed=1	Rural=1	yes=1	yes=1	yes=1	yes=1	yes=1			Married, in a relationship=1	yes=1
